# Supplementary material for: Deciphering the genetic basis of resistance to soybean cyst nematode combining IBD and association mapping
Source: Theor Appl Genet. 2023 Mar 13;136(3):50. doi: 10.1007/s00122-023-04268-3 (PMC10011322; doi:10.1007/s00122-023-04268-3)
Supplement: Supplementary file 16 — Supplementary file16 (XLSX 3669 KB) [file 122_2023_4268_MOESM16_ESM.xlsx]

## Sheet: Supplementary Table S1
Supplementary Table S1. The information of 11 samples in family-based soybean population and 478 soybean accessions in association population.
Sample ID	Full name	Type	Country	Province/State	FI(%)	Group	Source
L6	Bragg	Modern cultivar	United_States	Florida	86.4	IBD	The current study
L7	Dyer	Modern cultivar	United_States	Mississippi	3.6	IBD	The current study
L8	Lee	Modern cultivar	United_States	Mississippi	100	IBD	The current study
L12	Jin1265	Modern line	China	Shanxi	0	IBD	The current study
L9	Hill	Modern cultivar	United_States	Mississippi	95.2	IBD	The current study
L2	ZP	Modern line	China	Beijing	0	IBD	Tian et al. 2019
L4	Hartwig	Modern cultivar	United_States	Missouri	0.4	IBD	Li et al. 2022
L5	Forrest	Modern cultivar	United_States	Mississippi	1.2	IBD	Li et al. 2022
L10	Peking	Landrace	China	Beijing	7.75	IBD,GWAS	Li et al. 2022
L11	PI 437654	Landrace	China	NA	0	IBD,GWAS	Li et al. 2022
L1	HuiPiZhiHeiDou	Landrace	China	Shanxi	0	IBD,GWAS	Li et al. 2022
16NF1007_1008	FengShou1Hao	Improved_cultivar	China	HeiLongJiang	85.2713	GWAS	Li et al. 2022
16NF1015_1016	HeiHe54	Improved_cultivar	China	HeiLongJiang	64.3411	GWAS	Li et al. 2022
16NF1031_1032	MaoDou	Landrace	China	HeiLongJiang	60.4651	GWAS	Li et al. 2022
16NF1033_1034	YangJiaoMi	Landrace	China	HeiLongJiang	65.8915	GWAS	Li et al. 2022
16NF1037_1038	ShuangCheng4Hao	Landrace	China	HeiLongJiang	38.7597	GWAS	Li et al. 2022
16NF1049_1050	HaiLunDuLuDou	Landrace	China	HeiLongJiang	34.8837	GWAS	Li et al. 2022
16NF1071_1072	XiaoJinHuang1Hao	Landrace	China	JiLin	32.5581	GWAS	Li et al. 2022
16NF1091_1092	XiaoBaiQi	Landrace	China	JiLin	68.9922	GWAS	Li et al. 2022
16NF1095_1096	HuiChunDou	Landrace	China	JiLin	37.2093	GWAS	Li et al. 2022
16NF1107_1108	YiTongManCangJin	Landrace	China	JiLin	35.6589	GWAS	Li et al. 2022
16NF1129_1130	ChaMoShiDou	Landrace	China	JiLin	41.0853	GWAS	Li et al. 2022
16NF113_114	S01-9391	Improved_cultivar	United_States	Missouri	0	GWAS	Li et al. 2022
16NF1133_1134	TieFeng18	Improved_cultivar	China	LiaoNing	35.6589	GWAS	Li et al. 2022
16NF1147_1148	DaBaiMei	Landrace	China	LiaoNing	33.3333	GWAS	Li et al. 2022
16NF115_116	Newton	Improved_cultivar	United_States	Iowa	4.65116	GWAS	Li et al. 2022
16NF117_118	Syella	Improved_cultivar	Italy	NA	37.9845	GWAS	Li et al. 2022
16NF1177_1178	XiaoHuangDou	Landrace	China	LiaoNing	34.1085	GWAS	Li et al. 2022
16NF1189_1190	QingPi	Landrace	China	LiaoNing	51.1628	GWAS	Li et al. 2022
16NF1203_1204	LiuTiaoQing	Landrace	China	LiaoNing	69.7674	GWAS	Li et al. 2022
16NF1209_1210	XiaoLiHei	Landrace	China	LiaoNing	0	GWAS	Li et al. 2022
16NF1215_1216	XiaoLiHeiDou	Landrace	China	LiaoNing	0	GWAS	Li et al. 2022
16NF1217_1218	LianMaoHuiHeiDou	Landrace	China	LiaoNing	16.2791	GWAS	Li et al. 2022
16NF1221_1222	BianHeiDou	Landrace	China	LiaoNing	65.8915	GWAS	Li et al. 2022
16NF1235_1236	HeiJian1Hao	Improved_cultivar	China	HeiLongJiang	38.7597	GWAS	Li et al. 2022
16NF1245_1246	SuiNong6Hao	Improved_cultivar	China	HeiLongJiang	72.093	GWAS	Li et al. 2022
16NF127_128	C∏1271	Improved_cultivar	Russia	NA	35.6589	GWAS	Li et al. 2022
16NF1275_1276	HeiJinYuan	Landrace	China	HeiLongJiang	30.2326	GWAS	Li et al. 2022
16NF1279_1280	JiaHeiMoShiDou	Landrace	China	HeiLongJiang	107.752	GWAS	Li et al. 2022
16NF1291_1292	JiuTaiBaoDiGao	Landrace	China	JiLin	63.5659	GWAS	Li et al. 2022
16NF1299_1300	PanShiDou	Landrace	China	JiLin	31.0078	GWAS	Li et al. 2022
16NF1309_1310	Qian'AnXiaoHuangDou	Landrace	China	JiLin	35.6589	GWAS	Li et al. 2022
16NF1311_1312	QianGuoHeMao	Landrace	China	JiLin	35.6589	GWAS	Li et al. 2022
16NF1327_1328	KaiYuBaHao	Improved_cultivar	China	LiaoNing	44.186	GWAS	Li et al. 2022
16NF133_134	PSB609	Improved_cultivar	Russia	NA	41.0853	GWAS	Li et al. 2022
16NF1333_1334	JinYuanDou	Landrace	China	LiaoNing	61.2403	GWAS	Li et al. 2022
16NF1341_1342	HeiHe5Hao	Improved_cultivar	China	HeiLongJiang	62.7907	GWAS	Li et al. 2022
16NF1349_1350	HeiHe9Hao	Improved_cultivar	China	HeiLongJiang	41.8605	GWAS	Li et al. 2022
16NF1351_1352	HeFeng29Hao	Improved_cultivar	China	HeiLongJiang	31.0078	GWAS	Li et al. 2022
16NF1353_1354	DongNong47-1C	Improved_cultivar	China	HeiLongJiang	35.6589	GWAS	Li et al. 2022
16NF1361_1362	XiaoLiMoShiDou	Landrace	China	HeiLongJiang	62.7907	GWAS	Li et al. 2022
16NF1363_1364	JiLinXiaoLi1Hao	Improved_cultivar	China	JiLin	60.4651	GWAS	Li et al. 2022
16NF1383_1384	HeiNong37	Improved_cultivar	China	HeiLongJiang	34.1085	GWAS	Li et al. 2022
16NF1385_1386	HeiNong39	Improved_cultivar	China	HeiLongJiang	59.6899	GWAS	Li et al. 2022
16NF1399_1400	HeFeng35	Improved_cultivar	China	HeiLongJiang	61.2403	GWAS	Li et al. 2022
16NF1423_1424	JiuNong21	Improved_cultivar	China	JiLin	34.8837	GWAS	Li et al. 2022
16NF1451_1452	HeFeng40	Improved_cultivar	China	HeiLongJiang	37.9845	GWAS	Li et al. 2022
16NF1489_1490	KenNong18	Improved_cultivar	China	HeiLongJiang	61.2403	GWAS	Li et al. 2022
16NF151_152	JTN5303	Improved_cultivar	United_States	NA	27.1318	GWAS	Li et al. 2022
16NF1527_1528	HeiHe42	Improved_cultivar	China	HeiLongJiang	29.4574	GWAS	Li et al. 2022
16NF1533_1534	BeiFeng9Hao	Improved_cultivar	China	HeiLongJiang	37.2093	GWAS	Li et al. 2022
16NF1535_1536	HuaJiang4Hao	Improved_cultivar	China	HeiLongJiang	44.186	GWAS	Li et al. 2022
16NF1551_1552	HeFeng55	Improved_cultivar	China	HeiLongJiang	37.2093	GWAS	Li et al. 2022
16NF155_156	PN9394	Improved_cultivar	United_States	NA	10.0775	GWAS	Li et al. 2022
16NF1555_1556	SuiNong28	Improved_cultivar	China	HeiLongJiang	68.2171	GWAS	Li et al. 2022
16NF1559_1560	HeiNong48	Improved_cultivar	China	HeiLongJiang	41.8605	GWAS	Li et al. 2022
16NF1575_1576	JiangMoDou1Hao	Improved_cultivar	China	HeiLongJiang	64.3411	GWAS	Li et al. 2022
16NF1577_1578	DongNong42A	Improved_cultivar	China	HeiLongJiang	37.2093	GWAS	Li et al. 2022
16NF1583_1584	HeiHe49	Improved_cultivar	China	HeiLongJiang	62.0155	GWAS	Li et al. 2022
16NF1591_1592	HeiHe43	Improved_cultivar	China	HeiLongJiang	58.1395	GWAS	Li et al. 2022
16NF159_160	Cordell	Improved_cultivar	United_States	Mississippi	0	GWAS	Li et al. 2022
16NF1593_1594	HeiHe18	Improved_cultivar	China	HeiLongJiang	34.8837	GWAS	Li et al. 2022
16NF1607_1608	LiaoDou37	Improved_cultivar	China	LiaoNing	37.9845	GWAS	Li et al. 2022
16NF161_162	Walters	Improved_cultivar	United_States	Arkansas	26.3566	GWAS	Li et al. 2022
16NF1615_1616	Liao08012	Improved_cultivar	China	LiaoNing	62.7907	GWAS	Li et al. 2022
16NF1631_1632	JiYu109	Improved_cultivar	China	JiLin	37.2093	GWAS	Li et al. 2022
16NF1637_1638	JiLinXiaoLi7Hao	Improved_cultivar	China	JiLin	62.0155	GWAS	Li et al. 2022
16NF1643_1644	JiYu406	Improved_cultivar	China	JiLin	73.6434	GWAS	Li et al. 2022
16NF1647_1648	JiYu204	Improved_cultivar	China	JiLin	55.0388	GWAS	Li et al. 2022
16NF165_166	PR 173-7	Improved_cultivar	NA	NA	35.6589	GWAS	Li et al. 2022
16NF1655_1656	JiMiDou2Hao	Improved_cultivar	China	JiLin	38.7597	GWAS	Li et al. 2022
16NF1661_1662	Ke'c14-732	Improved_cultivar	China	HeiLongJiang	62.7907	GWAS	Li et al. 2022
16NF1663_1664	Ke09-95	Improved_cultivar	China	HeiLongJiang	65.8915	GWAS	Li et al. 2022
16NF169_170	Mack	Improved_cultivar	United_States	NA	13.9535	GWAS	Li et al. 2022
16NF1707_1708	DongSheng7Hao	Improved_cultivar	China	HeiLongJiang	53.4884	GWAS	Li et al. 2022
16NF171_172	PI 189866	Landrace	NA	NA	39.5349	GWAS	Li et al. 2022
16NF173_174	Asgrow A 1939	Improved_cultivar	United_States	NA	63.5659	GWAS	Li et al. 2022
16NF1751_1752	JiYu72	Improved_cultivar	China	JiLin	37.9845	GWAS	Li et al. 2022
16NF1755_1756	LvBaoZhu	Improved_cultivar	China	JiangSu	62.7907	GWAS	Li et al. 2022
16NF1757_1758	HeJiao02-69	Improved_cultivar	China	HeiLongJiang	60.4651	GWAS	Li et al. 2022
16NF1761_1762	HeiDou	Landrace	China	NeiMengGu	30.2326	GWAS	Li et al. 2022
16NF1767_1768	MiYunHeiDou	Landrace	China	BeiJing	3.10078	GWAS	Li et al. 2022
16NF1769_1770	ShunYiHeiDou	Landrace	China	BeiJing	0	GWAS	Li et al. 2022
16NF1771_1772	DaXingHeiDou	Landrace	China	BeiJing	0	GWAS	Li et al. 2022
16NF177_178	POLUKULTURNAYA-1	Improved_cultivar	Russia	NA	37.9845	GWAS	Li et al. 2022
16NF1779_1780	MaoHuangDou	Landrace	China	HeBei	41.8605	GWAS	Li et al. 2022
16NF1781_1782	BaoDingHuangDou	Landrace	China	HeBei	59.6899	GWAS	Li et al. 2022
16NF1785_1786	ZhuangYuanQingHeiDou	Landrace	China	HeBei	34.8837	GWAS	Li et al. 2022
16NF1789_1790	Tian'eDan	Landrace	China	ShanXi	58.9147	GWAS	Li et al. 2022
16NF1801_1802	DaBaiDou	Landrace	China	ShanXi	38.7597	GWAS	Li et al. 2022
16NF1805_1806	ChangBaiDou	Landrace	China	ShanXi	55.0388	GWAS	Li et al. 2022
16NF181_182	Narow	Improved_cultivar	United_States	Arkansas	35.6589	GWAS	Li et al. 2022
16NF1815_1816	XiaoHeiDou	Landrace	China	ShanXi	0	GWAS	Li et al. 2022
16NF1817_1818	XiaoHeiDou	Landrace	China	ShanXi	0	GWAS	Li et al. 2022
16NF1823_1824	HeiDou	Landrace	China	ShanXi	0	GWAS	Li et al. 2022
16NF1825_1826	HeiDou	Landrace	China	ShanXi	0	GWAS	Li et al. 2022
16NF1827_1828	ChiBuLiuHeiDou	Landrace	China	ShanXi	0	GWAS	Li et al. 2022
16NF1849_1850	HeiDou	Landrace	China	ShanXi	0	GWAS	Li et al. 2022
16NF1853_1854	XiaoHeiDou	Landrace	China	ShanXi	0	GWAS	Li et al. 2022
16NF1859_1860	XiaHeiDou	Landrace	China	ShanXi	0	GWAS	Li et al. 2022
16NF1861_1862	XiaoHeiDou	Landrace	China	ShanXi	3.87597	GWAS	Li et al. 2022
16NF1867_1868	XiaoKeHei	Landrace	China	ShanXi	0	GWAS	Li et al. 2022
16NF1869_1870	XiaoHeiDou	Landrace	China	ShanXi	62.7907	GWAS	Li et al. 2022
16NF1871_1872	XiaoHeiDou	Landrace	China	ShanXi	34.8837	GWAS	Li et al. 2022
16NF187_188	Camp	Improved_cultivar	United_States	Virginia	39.5349	GWAS	Li et al. 2022
16NF1873_1874	XiaoHeiDou	Landrace	China	ShanXi	15.5039	GWAS	Li et al. 2022
16NF1875_1876	TuHeiDou	Landrace	China	ShanXi	0	GWAS	Li et al. 2022
16NF1877_1878	YuanHeiDou	Landrace	China	ShanXi	0	GWAS	Li et al. 2022
16NF1879_1880	HongHeiDou	Landrace	China	ShanXi	0	GWAS	Li et al. 2022
16NF1883_1884	MaiZiDou	Landrace	China	ShanXi	0	GWAS	Li et al. 2022
16NF1885_1886	HongXiaoDou	Landrace	China	ShanXi	2.32558	GWAS	Li et al. 2022
16NF1905_1906	YouBian30	Improved_cultivar	China	BeiJing	41.8605	GWAS	Li et al. 2022
16NF1909_1910	TongXianHuangDou	Landrace	China	BeiJing	55.0388	GWAS	Li et al. 2022
16NF1917_1918	YanQingChaDou	Landrace	China	BeiJing	0	GWAS	Li et al. 2022
16NF19_20	KPS292(AGS292）	Improved_cultivar	Japan	NA	31.0078	GWAS	Li et al. 2022
16NF1921_1922	DuJiaQiaoHuangDou	Landrace	China	NingXia	37.9845	GWAS	Li et al. 2022
16NF1923_1924	LaoHuHeiDou	Landrace	China	NingXia	40.3101	GWAS	Li et al. 2022
16NF193_194	M044-1	Improved_cultivar	NA		19.3798	GWAS	Li et al. 2022
16NF1955_1956	DuShiDaQingDou	Landrace	China	HeBei	13.1783	GWAS	Li et al. 2022
16NF1961_1962	DaTunXiaoHeiDou	Landrace	China	HeBei	0	GWAS	Li et al. 2022
16NF1963_1964	DaTunXiaoHeiDou	Landrace	China	HeBei	0	GWAS	Li et al. 2022
16NF1967_1968	XuZhuangDaHeiDou	Landrace	China	HeBei	0	GWAS	Li et al. 2022
16NF1977_1978	ZhangYingDaHeiDou	Landrace	China	HeBei	0	GWAS	Li et al. 2022
16NF2007_2008	XiaoBaiHeiDou	Landrace	China	ShanXi	59.6899	GWAS	Li et al. 2022
16NF2027_2028	DaQingDou	Landrace	China	ShanXi	35.6589	GWAS	Li et al. 2022
16NF2039_2040	LuoYeHeiDou	Landrace	China	ShanXi	3.87597	GWAS	Li et al. 2022
16NF2051_2052	HeiDou	Landrace	China	ShanXi	9.30233	GWAS	Li et al. 2022
16NF2061_2062	XiaoHeiDou	Landrace	China	ShanXi	23.8825	GWAS	Li et al. 2022
16NF2099_2100	TuHuangXiaoDou	Landrace	China	ShanXi	52.7132	GWAS	Li et al. 2022
16NF2111_2112	JingSiDou	Landrace	China	ShanXi	68.2171	GWAS	Li et al. 2022
16NF2113_2114	QingDou	Landrace	China	ShanXi	6.97674	GWAS	Li et al. 2022
16NF2115_2116	CanSiDou	Landrace	China	ShanXi	34.8837	GWAS	Li et al. 2022
16NF2133_2134	LvDaDou	Landrace	China	ShaanXi	61.2403	GWAS	Li et al. 2022
16NF2135_2136	BenDiHeiDou	Landrace	China	ShaanXi	0	GWAS	Li et al. 2022
16NF2139_2140	SanGuTiaoHeiDou	Landrace	China	ShaanXi	0	GWAS	Li et al. 2022
16NF2141_2142	YuanBoHeiDou	Landrace	China	ShaanXi	0	GWAS	Li et al. 2022
16NF2145_2146	HeiHeiDou	Landrace	China	ShaanXi	0	GWAS	Li et al. 2022
16NF2147_2148	NiuWeiBaHeiDou	Landrace	China	ShaanXi	0	GWAS	Li et al. 2022
16NF2149_2150	HeiDou	Landrace	China	ShaanXi	0.775194	GWAS	Li et al. 2022
16NF2153_2154	LaoHeiDou	Landrace	China	ShaanXi	1.55039	GWAS	Li et al. 2022
16NF2179_2180	LvHuangDou	Landrace	China	GanSu	80.6202	GWAS	Li et al. 2022
16NF2195_2196	MaHeiDou	Landrace	China	GanSu	59.6899	GWAS	Li et al. 2022
16NF2211_2212	LiuShiTianHuanCang	Landrace	China	HeBei	75.1938	GWAS	Li et al. 2022
16NF221_222	Manchu 2204	Improved_cultivar	United_States	Heilongjiang	37.2093	GWAS	Li et al. 2022
16NF2215_2216	ManZhangZiXiaoLiHeiDou	Landrace	China	HeBei	0	GWAS	Li et al. 2022
16NF223_224	Cloud	Improved_cultivar	United_States	Zhejiang	13.9535	GWAS	Li et al. 2022
16NF2235_2236	JiYaoBaiDou	Landrace	China	ShanXi	0	GWAS	Li et al. 2022
16NF2239_2240	MaoYan	Landrace	China	ShanXi	38.7597	GWAS	Li et al. 2022
16NF2241_2242	LvHuangDou	Landrace	China	GanSu	37.2093	GWAS	Li et al. 2022
16NF2267_2268	XinDaDou1Hao	Improved_cultivar	China	XinJiang	38.7597	GWAS	Li et al. 2022
16NF2277_2278	JinDou21	Improved_cultivar	China	ShanXi	33.3333	GWAS	Li et al. 2022
16NF2283_2284	QiHuang31(Lu99-7)	Improved_cultivar	China	ShanDong	0	GWAS	Li et al. 2022
16NF229_230	Beeson	Improved_cultivar	United_States	Indiana	41.8605	GWAS	Li et al. 2022
16NF2295_2296	KeXin3Hao	Improved_cultivar	China	BeiJing	36.4341	GWAS	Li et al. 2022
16NF2313_2314	ShanNing7Hao	Improved_cultivar	China	ShanDong	68.2171	GWAS	Li et al. 2022
16NF23_24	PI 468903	Improved_cultivar	China	Jilin	3.87597	GWAS	Li et al. 2022
16NF2331_2332	QiHuang36	Improved_cultivar	China	ShanDong	38.7597	GWAS	Li et al. 2022
16NF2333_2334	QiHuang38	Improved_cultivar	China	ShanDong	0	GWAS	Li et al. 2022
16NF2339_2340	QiHuang41	Improved_cultivar	China	ShanDong	31.7829	GWAS	Li et al. 2022
16NF2341_2342	QiHuang42	Improved_cultivar	China	ShanDong	0	GWAS	Li et al. 2022
16NF2379_2380	SiDou288	Improved_cultivar	China	JiangSu	68.2171	GWAS	Li et al. 2022
16NF2419_2420	7537-1	Landrace	China	HeBei	74.4186	GWAS	Li et al. 2022
16NF2423_2424	BaoDiJiangHeiDou	Landrace	China	HeBei	0	GWAS	Li et al. 2022
16NF2425_2426	HeiJiaHeiDou	Landrace	China	HeBei	31.0078	GWAS	Li et al. 2022
16NF2427_2428	LeTingXiaoHeiDou	Landrace	China	HeBei	3.10078	GWAS	Li et al. 2022
16NF2429_2430	HeiDou	Landrace	China	HeBei	2.32558	GWAS	Li et al. 2022
16NF2431_2432	HeiDou	Landrace	China	HeBei	0	GWAS	Li et al. 2022
16NF2433_2434	SuNingXiaoHeiDou	Landrace	China	HeBei	0	GWAS	Li et al. 2022
16NF2437_2438	PingDingHuangHeiDou	Landrace	China	HeBei	0	GWAS	Li et al. 2022
16NF2441_2442	XiaoBaiHeiDou	Landrace	China	HeBei	0	GWAS	Li et al. 2022
16NF2447_2448	XiaoHeiDou	Landrace	China	HeBei	0	GWAS	Li et al. 2022
16NF2449_2450	HeiDou	Landrace	China	HeBei	1.55039	GWAS	Li et al. 2022
16NF2451_2452	HeiDou	Landrace	China	HeBei	0	GWAS	Li et al. 2022
16NF2453_2454	HeiDou	Landrace	China	HeBei	0.775194	GWAS	Li et al. 2022
16NF2457_2458	HeiDou	Landrace	China	HeBei	0	GWAS	Li et al. 2022
16NF2461_2462	MouPingPingDingHuang	Improved_cultivar	China	ShanDong	37.2093	GWAS	Li et al. 2022
16NF2481_2482	QiYueMang	Landrace	China	ShanDong	72.093	GWAS	Li et al. 2022
16NF2483_2484	PingDingHuang	Landrace	China	ShanDong	34.8837	GWAS	Li et al. 2022
16NF249_250	CA5	Improved_cultivar	Canada	NA	37.2093	GWAS	Li et al. 2022
16NF2495_2496	QiYueLuan	Landrace	China	ShanDong	61.2403	GWAS	Li et al. 2022
16NF2497_2498	YiWoHou	Landrace	China	ShanDong	16.2791	GWAS	Li et al. 2022
16NF2509_2510	NiuMaoHuang	Landrace	China	ShanDong	37.2093	GWAS	Li et al. 2022
16NF2511_2512	YaoJiaoHuang	Landrace	China	ShanDong	72.093	GWAS	Li et al. 2022
16NF2531_2532	XiaoHeiDou	Landrace	China	ShanDong	0	GWAS	Li et al. 2022
16NF2533_2534	HeiDou	Landrace	China	ShanDong	0	GWAS	Li et al. 2022
16NF2537_2538	HeiJiaZi	Landrace	China	ShanDong	68.9922	GWAS	Li et al. 2022
16NF2545_2546	SiLiuQiHeiDou	Landrace	China	ShanDong	1.55039	GWAS	Li et al. 2022
16NF255_256	Twiggs	Improved_cultivar	United_States	Georgia	10.8527	GWAS	Li et al. 2022
16NF2553_2554	ChaDou	Landrace	China	ShanDong	38.7597	GWAS	Li et al. 2022
16NF2573_2574	ChangYuanXiaoTian'eDan	Landrace	China	HeNan	38.7597	GWAS	Li et al. 2022
16NF2579_2580	XiXianPingDingShiDaDou	Landrace	China	HeNan	33.3333	GWAS	Li et al. 2022
16NF2613_2614	LuYiDaQingDou	Landrace	China	HeNan	58.9147	GWAS	Li et al. 2022
16NF2621_2622	NingLingXiaoHeiDou	Landrace	China	HeNan	16.2791	GWAS	Li et al. 2022
16NF2623_2624	ShangQiuGunLongZhu	Landrace	China	HeNan	5.42636	GWAS	Li et al. 2022
16NF2625_2626	DengFengChangYangHeiDou	Landrace	China	HeNan	0	GWAS	Li et al. 2022
16NF2631_2632	GongXianHeiDou	Landrace	China	HeNan	5.42636	GWAS	Li et al. 2022
16NF2661_2662	HeiDaDou	Landrace	China	ShaanXi	0	GWAS	Li et al. 2022
16NF2663_2664	XiNong509	Landrace	China	ShaanXi	62.7907	GWAS	Li et al. 2022
16NF2667_2668	BaYueZha	Landrace	China	ShaanXi	6.20155	GWAS	Li et al. 2022
16NF2699_2700	TongShanPingDingWu	Landrace	China	JiangSu	93.7984	GWAS	Li et al. 2022
16NF271_272	Bryan	Improved_cultivar	United_States	Georgia	6.20155	GWAS	Li et al. 2022
16NF27_28	Suzuhime	Improved_cultivar	Japan	NA	0	GWAS	Li et al. 2022
16NF273_274	カニゾチ	Improved_cultivar	Japan	NA	58.1395	GWAS	Li et al. 2022
16NF2755_2756	HeiDou	Landrace	China	HeBei	0	GWAS	Li et al. 2022
16NF2763_2764	HeiDou	Landrace	China	HeBei	0	GWAS	Li et al. 2022
16NF2765_2766	DaHeiDou	Landrace	China	HeBei	2.32558	GWAS	Li et al. 2022
16NF2767_2768	DaHeiDou	Landrace	China	HeBei	4.65116	GWAS	Li et al. 2022
16NF2769_2770	XiaoHeiDou	Landrace	China	HeBei	2.97999	GWAS	Li et al. 2022
16NF2771_2772	HeiDou	Landrace	China	HeBei	0	GWAS	Li et al. 2022
16NF2773_2774	XiaoHeiDou	Landrace	China	HeBei	0	GWAS	Li et al. 2022
16NF2775_2776	YuanHeiDou	Landrace	China	HeBei	0	GWAS	Li et al. 2022
16NF2777_2778	SiJiaoQiHeiDou	Landrace	China	HeBei	0	GWAS	Li et al. 2022
16NF2779_2780	DaHeiDou	Landrace	China	HeBei	17.8295	GWAS	Li et al. 2022
16NF2781_2782	BaYueMang	Landrace	China	HeBei	0	GWAS	Li et al. 2022
16NF2791_2792	JiangSeDou	Landrace	China	HeBei	0	GWAS	Li et al. 2022
16NF2801_2802	YueJinWuHao	Improved_cultivar	China	ShanDong	61.2403	GWAS	Li et al. 2022
16NF2813_2814	PaManHeiDou	Landrace	China	ShanDong	0	GWAS	Li et al. 2022
16NF2815_2816	ChaDou	Landrace	China	ShanDong	0.775194	GWAS	Li et al. 2022
16NF2833_2834	LaoShuPi	Landrace	China	ShaanXi	36.4341	GWAS	Li et al. 2022
16NF2849_2850	NiuMaoHuang	Landrace	China	ShaanXi	62.0155	GWAS	Li et al. 2022
16NF285_286	Pickett	Improved_cultivar	United_States	North Carolina	0	GWAS	Li et al. 2022
16NF2863_2864	HeiDou	Landrace	China	ShaanXi	0	GWAS	Li et al. 2022
16NF2883_2884	ZhenZhuAi	Landrace	China	GanSu	60.4651	GWAS	Li et al. 2022
16NF2887_2888	HongHuangDou	Landrace	China	GanSu	29.4574	GWAS	Li et al. 2022
16NF2889_2890	MaHuangDou	Landrace	China	GanSu	99.2248	GWAS	Li et al. 2022
16NF289_290	Tokachi nagaha	Improved_cultivar	Japan	NA	36.4341	GWAS	Li et al. 2022
16NF2911_2912	Meng8206	Landrace	China	AnHui	0.775194	GWAS	Li et al. 2022
16NF2913_2914	Meng81104	Landrace	China	AnHui	0	GWAS	Li et al. 2022
16NF2929_2930	BeiShuiQuanXiangHuangDou	Landrace	China	HeBei	54.2636	GWAS	Li et al. 2022
16NF293_294	C1640	Improved_cultivar	United_States	NA	35.6589	GWAS	Li et al. 2022
16NF2953_2954	QingDou	Landrace	China	HeBei	62.7907	GWAS	Li et al. 2022
16NF2985_2986	Wei8640-112(LuDou11)	Improved_cultivar	China	ShanDong	0	GWAS	Li et al. 2022
16NF2989_2990	YuDou11	Improved_cultivar	China	HeNan	0	GWAS	Li et al. 2022
16NF3007_3008	YuanHeHuangDou	Landrace	China	GanSu	58.1395	GWAS	Li et al. 2022
16NF3009_3010	XuZhouXiaDianHuangDou	Landrace	China	JiangSu	36.4341	GWAS	Li et al. 2022
16NF301_302	DorchsoyB	Improved_cultivar	United_States	NA	38.7597	GWAS	Li et al. 2022
16NF3027_3028	DaShuangQing	Landrace	China	AnHui	31.0078	GWAS	Li et al. 2022
16NF3029_3030	XingHuaMaShiZiYi	Landrace	China	JiangSu	37.2093	GWAS	Li et al. 2022
16NF3049_3050	WuChangLiuYueBao	Landrace	China	HuBei	62.0155	GWAS	Li et al. 2022
16NF305_306	Tousan 83	Improved_cultivar	Japan	NA	0	GWAS	Li et al. 2022
16NF307_308	M044	Improved_cultivar	United_States	NA	3.87597	GWAS	Li et al. 2022
16NF3087_3088	TianBaDou	Landrace	China	SiChuan	25.5814	GWAS	Li et al. 2022
16NF3099_3100	LinShuiDongDou	Landrace	China	SiChuan	71.3178	GWAS	Li et al. 2022
16NF3101_3102	YueChiBaYueHuang①	Landrace	China	SiChuan	59.6899	GWAS	Li et al. 2022
16NF3115_3116	QingShenHuangKeZi②	Landrace	China	SiChuan	66.6667	GWAS	Li et al. 2022
16NF3121_3122	SiChuanQingPiDou	Landrace	China	SiChuan	68.2171	GWAS	Li et al. 2022
16NF3127_3128	LongChangDaHeiDou	Landrace	China	SiChuan	37.2093	GWAS	Li et al. 2022
16NF3131_3132	SuiNingFengTaiJiangSeDou	Landrace	China	SiChuan	37.2093	GWAS	Li et al. 2022
16NF31_32	TBD	Improved_cultivar	United_States	NA	3.87597	GWAS	Li et al. 2022
16NF313_314	Tousan kei NA5	Improved_cultivar	Japan	NA	11.6279	GWAS	Li et al. 2022
16NF3151_3152	HongMaoDou	Landrace	China	SiChuan	37.2093	GWAS	Li et al. 2022
16NF3167_3168	HeQiHuangDou	Landrace	China	SiChuan	24.8062	GWAS	Li et al. 2022
16NF317_318	Pharaoh	Improved_cultivar	United_States	Illinois	14.7287	GWAS	Li et al. 2022
16NF3177_3178	HongHuangDou	Landrace	China	SiChuan	33.3333	GWAS	Li et al. 2022
16NF3179_3180	ZheChun2Hao	Landrace	China	ZheJiang	31.0078	GWAS	Li et al. 2022
16NF3191_3192	HuangDou	Landrace	China	JiangXi	31.0078	GWAS	Li et al. 2022
16NF319_320	Soja 398180	Improved_cultivar	Germany	NA	34.8837	GWAS	Li et al. 2022
16NF3197_3198	ChunHuiDou	Landrace	China	JiangXi	36.4341	GWAS	Li et al. 2022
16NF3209_3210	BenDiHuang	Landrace	China	AnHui	27.907	GWAS	Li et al. 2022
16NF321_322	Saikai 20	Improved_cultivar	Japan	NA	51.1628	GWAS	Li et al. 2022
16NF3247_3248	DanLengLiuShiZao	Landrace	China	SiChuan	62.0155	GWAS	Li et al. 2022
16NF3249_3250	AnYueQingPiDou	Landrace	China	SiChuan	62.0155	GWAS	Li et al. 2022
16NF3273_3274	Ji'AnChaDou	Landrace	China	JiangXi	84.4961	GWAS	Li et al. 2022
16NF3315_3316	LiuYueZaoHuangDou	Landrace	China	GuiZhou	61.2403	GWAS	Li et al. 2022
16NF3323_3324	JingXiZaoHuangDou	Landrace	China	GuangXi	61.2403	GWAS	Li et al. 2022
16NF3329_3330	JinPengDou	Landrace	China	FuJian	72.8682	GWAS	Li et al. 2022
16NF33_34	Maple Arrow	Improved_cultivar	Canada	Ontario	27.907	GWAS	Li et al. 2022
16NF3341_3342	XiHuangDou-15	Landrace	China	GuiZhou	38.7597	GWAS	Li et al. 2022
16NF3347_3348	DaBaiShuiDou-2	Landrace	China	GuiZhou	63.5659	GWAS	Li et al. 2022
16NF3355_3356	DaBaiShuiDou	Landrace	China	GuiZhou	75.1938	GWAS	Li et al. 2022
16NF3357_3358	BaYueZao-2	Landrace	China	GuiZhou	62.0155	GWAS	Li et al. 2022
16NF3363_3364	HuangMaoDou-3	Landrace	China	GuiZhou	61.2403	GWAS	Li et al. 2022
16NF3371_3372	ZaoJiaoDou	Landrace	China	GuiZhou	62.0155	GWAS	Li et al. 2022
16NF337_338	PI80828-1	Landrace	Japan	Fukushima	63.5659	GWAS	Li et al. 2022
16NF3375_3376	XingNingHuangDou	Landrace	China	GuangDong	100	GWAS	Li et al. 2022
16NF3385_3386	PoHuang	Landrace	China	GuangDong	63.5659	GWAS	Li et al. 2022
16NF341_342	BRS 155	Improved_cultivar	Brazil	NA	31.0078	GWAS	Li et al. 2022
16NF343_344	BRS 156	Improved_cultivar	Brazil	NA	35.6589	GWAS	Li et al. 2022
16NF3437_3438	EnPingQingDou	Landrace	China	GuangDong	27.1318	GWAS	Li et al. 2022
16NF3441_3442	HongXingDaGeWu	Landrace	China	GuangDong	62.7907	GWAS	Li et al. 2022
16NF3451_3452	TaiWan75(Lv75)	Improved_cultivar	China	TaiWan	100.775	GWAS	Li et al. 2022
16NF345_346	EMBRAPA 58	Improved_cultivar	Brazil	NA	52.7132	GWAS	Li et al. 2022
16NF3483_3484	NanDou12	Improved_cultivar	China	SiChuan	58.9147	GWAS	Li et al. 2022
16NF3489_3490	GanDou2Hao	Improved_cultivar	China	JiangXi	33.3333	GWAS	Li et al. 2022
16NF3491_3492	GuiZao1Hao	Improved_cultivar	China	GuangXi	58.1395	GWAS	Li et al. 2022
16NF349_350	D96-1217	Improved_cultivar	United_States	Mississippi	12.4031	GWAS	Li et al. 2022
16NF3513_3514	HuaXia1Hao	Improved_cultivar	China	GuangDong	117.829	GWAS	Li et al. 2022
16NF351_352	Sargent	Improved_cultivar	United_States	North Dakota	10.8527	GWAS	Li et al. 2022
16NF353_354	PSB471	Improved_cultivar	Russia	NA	31.0078	GWAS	Li et al. 2022
16NF35_36	Wilkin	Improved_cultivar	United_States	Minnesota	24.8062	GWAS	Li et al. 2022
16NF3539_3540	RuGaoCiTou'ErBing	Landrace	China	JiangSu	67.4419	GWAS	Li et al. 2022
16NF355_356	S99-3181	Improved_cultivar	United_States	Missouri	16.2791	GWAS	Li et al. 2022
16NF3561_3562	NanJingJiangSeDou	Landrace	China	JiangSu	62.7907	GWAS	Li et al. 2022
16NF3563_3564	ShaZhouDanHuangDou	Landrace	China	JiangSu	62.0155	GWAS	Li et al. 2022
16NF3591_3592	XiangYangBaYueZha	Landrace	China	HuBei	56.5891	GWAS	Li et al. 2022
16NF3595_3596	HuangBeiBaYueZha	Landrace	China	HuBei	37.2093	GWAS	Li et al. 2022
16NF3605_3606	XianNingDongHuangDouYi	Landrace	China	HuBei	51.938	GWAS	Li et al. 2022
16NF3613_3614	XiaoGanDou	Landrace	China	HuBei	94.5736	GWAS	Li et al. 2022
16NF361_362	Nile	Improved_cultivar	United_States	Illinois	32.5581	GWAS	Li et al. 2022
16NF3631_3632	TongShanDaLiJiangPiHuang	Landrace	China	HuBei	61.2403	GWAS	Li et al. 2022
16NF3635_3636	JingShanBu'AoDou	Landrace	China	HuBei	93.7984	GWAS	Li et al. 2022
16NF3639_3640	YouDou	Landrace	China	ZheJiang	69.7674	GWAS	Li et al. 2022
16NF3675_3676	WuDaDou	Landrace	China	ZheJiang	62.7907	GWAS	Li et al. 2022
16NF3679_3680	ShangRaoBaYueBai	Landrace	China	JiangXi	72.093	GWAS	Li et al. 2022
16NF3689_3690	XingHuaMaoJiaDouJia	Landrace	China	JiangSu	30.2326	GWAS	Li et al. 2022
16NF3697_3698	ZaoHongDou	Landrace	China	ShangHai	65.1163	GWAS	Li et al. 2022
16NF3723_3724	ShanZiBaiHuangDou	Landrace	China	HuBei	27.907	GWAS	Li et al. 2022
16NF37_38	Pin-din-guan	Improved_cultivar	China	NA	2.32558	GWAS	Li et al. 2022
16NF3765_3766	HuangBaiKe	Landrace	China	SiChuan	61.2403	GWAS	Li et al. 2022
16NF379_380	Bedford	Improved_cultivar	United_States	Tennessee	6.97674	GWAS	Li et al. 2022
16NF3801_3802	QuanShuiDou	Landrace	China	SiChuan	74.4186	GWAS	Li et al. 2022
16NF3833_3834	HeiDouZi	Landrace	China	SiChuan	65.1163	GWAS	Li et al. 2022
16NF3873_3874	TianDou	Landrace	China	JiangXi	103.876	GWAS	Li et al. 2022
16NF3891_3892	ShiMenDaBaiLi	Landrace	China	HuNan	68.2171	GWAS	Li et al. 2022
16NF3911_3912	XinHuangHeiDou	Landrace	China	HuNan	58.1395	GWAS	Li et al. 2022
16NF391_392	Howard	Improved_cultivar	United_States	Florida	6.97674	GWAS	Li et al. 2022
16NF3925_3926	BaiDouZi	Landrace	China	GuiZhou	71.3178	GWAS	Li et al. 2022
16NF3929_3930	QingPiDou	Landrace	China	GuiZhou	81.3953	GWAS	Li et al. 2022
16NF393_394	Gordon	Improved_cultivar	United_States	Georgia	14.7287	GWAS	Li et al. 2022
16NF3939_3940	LiuYueMang-3	Landrace	China	GuiZhou	67.4419	GWAS	Li et al. 2022
16NF39_40	G.max-46	Improved_cultivar	Russia	NA	32.5581	GWAS	Li et al. 2022
16NF3949_3950	LvPiDou-2	Landrace	China	GuiZhou	63.5659	GWAS	Li et al. 2022
16NF3961_3962	QingHuangZaDou-15	Landrace	China	GuiZhou	75.969	GWAS	Li et al. 2022
16NF3969_3970	FengShunXiaoHeiDou	Landrace	China	GuangDong	58.1395	GWAS	Li et al. 2022
16NF397_398	Probst	Improved_cultivar	United_States	Indiana	35.6589	GWAS	Li et al. 2022
16NF3979_3980	BanJinDou	Landrace	China	GuangXi	49.6124	GWAS	Li et al. 2022
16NF3981_3982	LingChuanHuangDou	Landrace	China	GuangXi	68.9922	GWAS	Li et al. 2022
16NF3991_3992	LongLinLongHuoHuangDou	Landrace	China	GuangXi	78.2946	GWAS	Li et al. 2022
16NF3993_3994	LuoXuPingGuoHuangDou	Landrace	China	GuangXi	60.4651	GWAS	Li et al. 2022
16NF3995_3996	NingMingHaiYuanBenDiHuangDou	Landrace	China	GuangXi	74.4186	GWAS	Li et al. 2022
16NF4011_4012	XiangShuiHeiDou	Landrace	China	GuangXi	76.7442	GWAS	Li et al. 2022
16NF4015_4016	DaBaiDou	Landrace	China	YunNan	75.969	GWAS	Li et al. 2022
16NF4019_4020	LiuYueHuang	Landrace	China	YunNan	92.2481	GWAS	Li et al. 2022
16NF4023_4024	SiJiDou	Landrace	China	YunNan	65.8915	GWAS	Li et al. 2022
16NF4047_4048	XiaoHeiDou	Landrace	China	YunNan	63.5659	GWAS	Li et al. 2022
16NF4081_4082	ChangLinQingDou	Landrace	China	AnHui	61.2403	GWAS	Li et al. 2022
16NF4113_4114	ShiYueHuang	Landrace	China	SiChuan	68.2171	GWAS	Li et al. 2022
16NF411_412	CN 344	Improved_cultivar	United_States	NA	0	GWAS	Li et al. 2022
16NF4119_4120	BaiHuaHuangPi	Landrace	China	FuJian	60.4651	GWAS	Li et al. 2022
16NF4121_4122	HuangPiTianGengDou-1	Landrace	China	FuJian	34.8837	GWAS	Li et al. 2022
16NF4123_4124	XiaoHuangDou	Landrace	China	FuJian	32.5581	GWAS	Li et al. 2022
16NF4125_4126	GuHuangDou-4	Landrace	China	FuJian	38.7597	GWAS	Li et al. 2022
16NF413_414	Thomas	Improved_cultivar	United_States	Georgia	34.8837	GWAS	Li et al. 2022
16NF415_416	Buckshot 723	Improved_cultivar	United_States	Louisiana	61.2403	GWAS	Li et al. 2022
16NF4165_4166	LanRenDou-4	Landrace	China	GuangDong	3.10078	GWAS	Li et al. 2022
16NF4173_4174	LiuYueHuang	Landrace	China	YunNan	72.093	GWAS	Li et al. 2022
16NF4177_4178	LvPiDou	Landrace	China	YunNan	61.2403	GWAS	Li et al. 2022
16NF4199_4200	ZhaoAnQiuDaDou	Landrace	China	FuJian	73.6434	GWAS	Li et al. 2022
16NF4237_4238	NiDou	Landrace	China	JiangXi	67.4419	GWAS	Li et al. 2022
16NF4253_4254	JinXiNiuPiDou	Landrace	China	JiangXi	96.8992	GWAS	Li et al. 2022
16NF425_426	Williams 82	Improved_cultivar	United_States	Illinois	62.0155	GWAS	Li et al. 2022
16NF4261_4262	HengYangNiDou	Landrace	China	HuNan	34.1085	GWAS	Li et al. 2022
16NF4265_4266	AiShengNiDou①	Landrace	China	HuNan	66.6667	GWAS	Li et al. 2022
16NF427_428	SRE-D-14A	Improved_cultivar	NA		34.8837	GWAS	Li et al. 2022
16NF4301_4302	HeiHe21	Improved_cultivar	China	HeiLongJiang	67.4419	GWAS	Li et al. 2022
16NF437_438	PI90763	Improved_cultivar	China	Beijing	0	GWAS	Li et al. 2022
16NF4416	QingDou	Landrace	China	HeiLongJiang	69.7674	GWAS	Li et al. 2022
16NF4418	HuangDou	Landrace	China	JiangXi	75.969	GWAS	Li et al. 2022
16NF4420	BaYueMang	Landrace	China	ShanDong	100	GWAS	Li et al. 2022
16NF4422	SiLiYuan	Landrace	China	ShanDong	27.1318	GWAS	Li et al. 2022
16NF4424	PingDingHei	Landrace	China	ShanDong	62.0155	GWAS	Li et al. 2022
16NF4426	FangChengCaoHuangDou	Landrace	China	HeNan	38.7597	GWAS	Li et al. 2022
16NF4427	MiYangNiuMaoHuang	Landrace	China	HeNan	61.2403	GWAS	Li et al. 2022
16NF4429	HeiDou	Landrace	China	HeBei	11.6279	GWAS	Li et al. 2022
16NF4433	ErLiHeiDou	Landrace	China	ShanDong	62.0155	GWAS	Li et al. 2022
16NF4447	BeiShiFoHuangDou	Landrace	China	HeBei	65.8915	GWAS	Li et al. 2022
16NF4449	XiaoHeiDou	Landrace	China	ShanXi	0	GWAS	Li et al. 2022
16NF4453	DongShan69	Improved_cultivar	China	ShanXi	61.2403	GWAS	Li et al. 2022
16NF445_446	Cutler	Improved_cultivar	United_States	Indiana	62.7907	GWAS	Li et al. 2022
16NF4458	JiDou12	Improved_cultivar	China	HeBei	45.7364	GWAS	Li et al. 2022
16NF4465	QingPiHuang	Improved_cultivar	China	LiaoNing	85.2713	GWAS	Li et al. 2022
16NF4467	DongLiaoKeShuang	Landrace	China	JiLin	66.6667	GWAS	Li et al. 2022
16NF4468	JinShanChaMoShiDou	Landrace	China	JiLin	11.7486	GWAS	Li et al. 2022
16NF4470	PingDingHuang	Landrace	China	ShanDong	48.062	GWAS	Li et al. 2022
16NF4473	PingDingHuang	Landrace	China	ShanDong	25.5814	GWAS	Li et al. 2022
16NF4476	NiuJiaoQiDaHeiDou	Landrace	China	ShanDong	44.186	GWAS	Li et al. 2022
16NF4477	ChaDou	Landrace	China	ShanDong	0	GWAS	Li et al. 2022
16NF4479	TuErYan	Landrace	China	HeBei	50.3876	GWAS	Li et al. 2022
16NF4486	HongHuLiuYueBao	Landrace	China	HuBei	68.2171	GWAS	Li et al. 2022
16NF4496	SuiNong1Hao	Improved_cultivar	China	HeiLongJiang	31.0078	GWAS	Li et al. 2022
16NF4497	HeiHe4Hao	Improved_cultivar	China	HeiLongJiang	62.7907	GWAS	Li et al. 2022
16NF4499	HeFeng25Hao	Improved_cultivar	China	HeiLongJiang	100	GWAS	Li et al. 2022
16NF4506	GaoZuoXuan1Hao	Improved_cultivar	China	ShanDong	0	GWAS	Li et al. 2022
16NF4516	JinPin82	Improved_cultivar	China	ShanXi	0.775194	GWAS	Li et al. 2022
16NF4517	GanLuanZi	Landrace	China	HeBei	34.1085	GWAS	Li et al. 2022
16NF4520	PiXianSiLiCao	Landrace	China	JiangSu	32.5581	GWAS	Li et al. 2022
16NF4545	XiaoHeiDou	Landrace	China	ShanXi	2.32558	GWAS	Li et al. 2022
16NF4546	JinYi9Hao	Improved_cultivar	China	ShanXi	30.2326	GWAS	Li et al. 2022
16NF4547	Tian'eDan	Landrace	China	ShanXi	67.4419	GWAS	Li et al. 2022
16NF4555	HeiDouZai	Landrace	China	GuangDong	65.1163	GWAS	Li et al. 2022
16NF4556	XinYiHeiDou	Landrace	China	GuangDong	62.7907	GWAS	Li et al. 2022
16NF4559	TaiXingHeiDou	Landrace	China	JiangSu	62.7907	GWAS	Li et al. 2022
16NF4563	DaLiHeiDou	Landrace	China	NeiMengGu	0	GWAS	Li et al. 2022
16NF4565	DaHeiDou	Landrace	China	ShanXi	0.775194	GWAS	Li et al. 2022
16NF4570	ZheChengXiaoHongDou	Landrace	China	HeNan	49.6124	GWAS	Li et al. 2022
16NF4581	ZhaDou	Landrace	China	ShanDong	72.093	GWAS	Li et al. 2022
16NF4582	ZhongHuang4	Improved_cultivar	China	BeiJing	64.3411	GWAS	Li et al. 2022
16NF4591	XiHuangDou-8	Landrace	China	GuiZhou	89.9225	GWAS	Li et al. 2022
16NF4601	HuaiDou4Hao	Improved_cultivar	China	JiangSu	24.031	GWAS	Li et al. 2022
16NF4616_4617	LiuYueHuang	Landrace	China	SiChuan	63.5659	GWAS	Li et al. 2022
16NF4620_4621	LvPiHuangDou	Landrace	China	ShanXi	65.8915	GWAS	Li et al. 2022
16NF4648_4649	GunLongZhu	Landrace	China	ShanDong	72.8682	GWAS	Li et al. 2022
16NF4660_4661	QuXianBaYueHuang	Landrace	China	SiChuan	73.6434	GWAS	Li et al. 2022
16NF467_468	BARC-7	Improved_cultivar	United_States	NA	31.7829	GWAS	Li et al. 2022
16NF4698	Dp3480	Improved_cultivar	United_States	NA	81.3953	GWAS	Li et al. 2022
16NF4734	Flint	Improved_cultivar	United_States	Ohio	71.3178	GWAS	Li et al. 2022
16NF4737	Zane	Improved_cultivar	United_States	Ohio	68.9922	GWAS	Li et al. 2022
16NF4742	TN4-94	Improved_cultivar	United_States	NA	27.907	GWAS	Li et al. 2022
16NF4745	Lonoke	Improved_cultivar	United_States	Arkansas	31.0078	GWAS	Li et al. 2022
16NF475_476	NiRiLiYa4Hao	Improved_cultivar	Nigeria	NA	85.2713	GWAS	Li et al. 2022
16NF479_480	ER-HUAN-YAN	Improved_cultivar	Russia	NA	34.1085	GWAS	Li et al. 2022
16NF483_484	Franklin	Improved_cultivar	United_States	Illinois	5.42636	GWAS	Li et al. 2022
16NF487_488	MT/BRS-63	Improved_cultivar	Brazil	NA	0	GWAS	Li et al. 2022
16NF495_496	Padre	Improved_cultivar	United_States	Texas	34.8837	GWAS	Li et al. 2022
16NF497_498	Bolivar	Improved_cultivar	United_States	Mississippi	39.5349	GWAS	Li et al. 2022
16NF505_506	Namcheon	Improved_cultivar	South_Korea	NA	37.9845	GWAS	Li et al. 2022
16NF509_510	Wilson Five B	Improved_cultivar	United_States	NA	37.2093	GWAS	Li et al. 2022
16NF521_522	Accomac	Improved_cultivar	United_States	Virginia	0.775194	GWAS	Li et al. 2022
16NF523_524	D83-3349	Improved_cultivar	United_States	NA	0	GWAS	Li et al. 2022
16NF529_530	Jangbaeeg	Improved_cultivar	South_Korea	NA	31.7829	GWAS	Li et al. 2022
16NF55_56	9234	Improved_cultivar	United_States	NA	0	GWAS	Li et al. 2022
16NF559_560	Osage	Improved_cultivar	United_States	NA	37.9845	GWAS	Li et al. 2022
16NF5_6	N17	Improved_cultivar	Eastern_Europe	NA	39.5349	GWAS	Li et al. 2022
16NF561_562	Tousan kei NA75	Improved_cultivar	Japan	NA	0	GWAS	Li et al. 2022
16NF565_566	Koreane 4	Improved_cultivar	North_Korea	NA	41.8605	GWAS	Li et al. 2022
16NF573_574	Yellow Morvel	Improved_cultivar	United_States	NA	36.4341	GWAS	Li et al. 2022
16NF609_610	Nathan	Improved_cultivar	United_States	Tennessee	0	GWAS	Li et al. 2022
16NF615_616	Rhodes	Improved_cultivar	United_States	Missouri	0	GWAS	Li et al. 2022
16NF619_620	Dillon	Improved_cultivar	United_States	South Carolina	62.7907	GWAS	Li et al. 2022
16NF625_626	Stonewall	Improved_cultivar	United_States	Alabama	0	GWAS	Li et al. 2022
16NF627_628	Benning	Improved_cultivar	United_States	Georgia	8.52713	GWAS	Li et al. 2022
16NF633_634	Motte	Improved_cultivar	United_States	South Carolina	0	GWAS	Li et al. 2022
16NF645_646	LongHuang1Hao	Improved_cultivar	China	HeiLongJiang	37.2093	GWAS	Li et al. 2022
16NF684_685	JiYu47	Improved_cultivar	China	JiLin	62.0155	GWAS	Li et al. 2022
16NF73_74	Dekabig	Improved_cultivar	Italy	NA	59.6899	GWAS	Li et al. 2022
16NF75_76	Soja 77180	Improved_cultivar	Germany	NA	65.1163	GWAS	Li et al. 2022
16NF79_80	MN1301	Improved_cultivar	United_States	NA	25.5814	GWAS	Li et al. 2022
16NF89_90	LS94-3207	Improved_cultivar	United_States	Illinois	0	GWAS	Li et al. 2022
16NF93_94	A-66jia	Improved_cultivar	Tailand	NA	14.7287	GWAS	Li et al. 2022
LYH77	DuShiDaHeiDou	Landrace	China	HeBei	17.0543	GWAS	Li et al. 2022
LYH85	HeHeiDou	Landrace	China	ShanXi	21.7054	GWAS	Li et al. 2022
Z112	XiaoHeiDou	Landrace	China	ShanXi	0	GWAS	Li et al. 2022
Z114	CaiHuangDou	Landrace	China	ShanXi	0.255428	GWAS	Li et al. 2022
Z116	HeiDou	Landrace	China	ShanXi	0	GWAS	Li et al. 2022
Z118	WangZhuangHeiDou	Landrace	China	ShanXi	0	GWAS	Li et al. 2022
Z120	ErHeiDou	Landrace	China	ShanXi	0	GWAS	Li et al. 2022
Z122	XiaoHeiDou	Landrace	China	ShanXi	0	GWAS	Li et al. 2022
Z123	DaHeiDou	Landrace	China	ShanXi	0	GWAS	Li et al. 2022
Z124	DaHeiDou	Landrace	China	ShanXi	0	GWAS	Li et al. 2022
Z126	HeiDou	Landrace	China	ShanXi	2.42656	GWAS	Li et al. 2022
Z127	HeiDou	Landrace	China	ShanXi	0	GWAS	Li et al. 2022
Z128	BaYueZhaHeiDou	Landrace	China	ShanXi	22.0945	GWAS	Li et al. 2022
Z130	HeiDou	Landrace	China	ShanXi	13.1783	GWAS	Li et al. 2022
Z131	HongChaDou	Landrace	China	ShanXi	0	GWAS	Li et al. 2022
Z135	ChaDou	Landrace	China	ShanDong	0	GWAS	Li et al. 2022
Z147	HeiDou	Landrace	China	GanSu	0	GWAS	Li et al. 2022
Z155	KangXian1Hao	Improved_cultivar	China	HeiLongJiang	0	GWAS	Li et al. 2022
Z156	KangXian2Hao	Improved_cultivar	China	HeiLongJiang	0	GWAS	Li et al. 2022
Z157	JinPin78	Improved_cultivar	China	ShanXi	5	GWAS	Li et al. 2022
Z165	ChangLiHei	Landrace	China	LiaoNing	0	GWAS	Li et al. 2022
Z19	NiuShiHuangHeiDou	Landrace	China	HeBei	0	GWAS	Li et al. 2022
Z21	XiaoBaiHuaHeiDou	Landrace	China	HeBei	0.669344	GWAS	Li et al. 2022
Z27	HeiDou	Landrace	China	HeBei	0	GWAS	Li et al. 2022
Z36	DaHeiDou	Landrace	China	ShanXi	12.0482	GWAS	Li et al. 2022
Z38	DaHeiDou	Landrace	China	ShanXi	0	GWAS	Li et al. 2022
Z39	HeiHeiDou	Landrace	China	ShanXi	17.8715	GWAS	Li et al. 2022
Z42	HeiGunDou	Landrace	China	ShanXi	0	GWAS	Li et al. 2022
Z43	XiaoHeiDou	Landrace	China	ShanXi	0	GWAS	Li et al. 2022
Z44	PingDingXiaoHeiDou	Landrace	China	ShanXi	0	GWAS	Li et al. 2022
Z45	PingDingShan	Landrace	China	ShanXi	0	GWAS	Li et al. 2022
Z47	HeiHeiDou	Landrace	China	ShanXi	16.4659	GWAS	Li et al. 2022
Z49	HeiDou	Landrace	China	ShanXi	13.8554	GWAS	Li et al. 2022
Z69	WuXiLiuYueKu	Landrace	China	JiangSu	22.9508	GWAS	Li et al. 2022
Z82	HeiDou	Landrace	China	NeiMengGu	0	GWAS	Li et al. 2022
Z89	BeiGaoHuangHeiDou	Landrace	China	HeBei	7.85519	GWAS	Li et al. 2022
Z91	XuZhuangDaHeiDou	Landrace	China	HeBei	0	GWAS	Li et al. 2022
Z92	GaoJiaYingHeiDou	Landrace	China	HeBei	0	GWAS	Li et al. 2022
Z95	XiaoLiHeiDou	Landrace	China	HeBei	0	GWAS	Li et al. 2022
Z99	HeiDou	Landrace	China	HeBei	0	GWAS	Li et al. 2022

## Sheet: Supplementary Table S2
Supplementary Table S2. Resequencing descriptive statistics data for the 11 samples of family-based soybean population.
Name	Raw data (bp)	Effective rate (%)	High-quality data					Average Sequencing depth (×)	Coverage at least 1× (%)	Coverage at least 4× (%)
			Clean data (bp)	Proportion of Q20 (%)	Proportion of Q30 (%)	Proportion of GC (%)	Mapping rate (%)
Bragg	22221680400	98.76	21945802500	93.44	86.53	38.05	98.82	19.91	96.97	91.23
Dyer	17567515800	99.05	17400679800	92.99	85.29	38.41	98.64	16.87	95.93	87.67
Lee	17328599100	99.4	17224086300	94.26	87.5	38.63	96.31	15.88	96.33	87.63
Hill	16109972400	99.44	16019886000	93.09	85.47	38.34	95.68	14.73	96.27	87.11
Jin1265	17511678900	99.22	17374839600	92.69	84.66	38.8	98.76	16.96	96.22	88.52
HPZHD	18734351400	99.1	18566062500	93.72	86.51	39.38	98.3	16.97	95.12	87.14
Hartwig	18208024200	98.79	17988463500	93.36	86.45	37.81	98.72	16.39	96.54	89.18
Forrest	16778787300	98.8	16578153900	93.03	85.84	38.58	98.71	15.41	95.88	86.76
Peking	16794561900	99.16	16653763800	94.81	88.5	39.14	96.07	15.3	94.85	84.33
PI437654	16984803900	99.15	16841265000	94.19	87.46	38.64	98.32	14.31	94.15	83.71
ZP	15912967800	99.08	15766442700	92.52	84.35	39.49	98.62	15.89	95.84	86.25
Average	1.76503e+10	99.0864	1.74872e+10	93.4636	86.2327	38.6609	97.9045	16.2382	95.8273	87.23

## Sheet: Supplementary Table S3
Supplementary Table S3. Distribution of identified SNPs across 11 samples of family-based soybean population.
Sample	Sum	Intergenic	Upstream	Downstream	Upstream;downstream	Intronic	Splicing	UTR3	UTR5	UTR5;UTR3	Exonic					Nonsyn/syn	Ts	Tv	Ts/Tv	Het	Exon.het
											Total	Stopgain	Stoploss	Nonsynonymous	Synonymous
HPZHD	2839873	2165620	116855	110899	8549	261472	846	34336	22224	49	119023	1664	244	69950	47165	1.48309	1898054	941819	2.01531	753692	42859
ZP	2059357	1561764	83844	79045	5729	193454	663	25587	17209	19	92043	1313	188	54506	36036	1.51254	1372083	687274	1.99641	538653	33459
Hartwig	1940245	1472942	81845	77048	6113	178723	583	23528	15550	37	83876	1208	179	49769	32720	1.52106	1280938	659307	1.94286	528432	31713
Forrest	1714366	1304511	67463	64991	5166	159135	536	21182	14148	40	77194	1140	161	45572	30321	1.50298	1134326	580040	1.9556	528432	29712
Bragg	1811399	1360365	81999	77002	6216	169774	527	22268	14498	30	78720	1099	164	46698	30759	1.51819	1189834	621565	1.91426	488283	30433
Dyer	1947747	1513914	74382	70625	5282	166100	586	22133	14516	33	80176	1154	169	47466	31387	1.51228	1294015	653732	1.97943	550855	30515
Lee	1722346	1337315	64038	62329	4580	147980	520	19825	12934	13	72812	1022	171	42683	28936	1.47508	1141691	580655	1.96621	751124	38478
Hill	1780337	1361495	69023	66719	5234	162004	513	22302	14256	31	78760	1101	175	46309	31175	1.48545	1180243	600094	1.96676	806982	42548
Peking	2476547	1878309	95280	94956	7236	234774	758	32445	21534	35	111220	1503	250	65282	44185	1.47747	1656543	820004	2.02016	1179639	59540
PI437654	2660031	2021766	102831	101828	7782	250666	855	33501	22152	38	118612	1686	264	69908	46754	1.49523	1777249	882782	2.01324	673500	39904
Jin1265	2371563	1782911	103993	97345	7588	224794	754	29795	19830	39	104514	1456	220	61720	41118	1.50105	1570933	800630	1.96212	606406	36377
Total	3025264	2266503	96380	109068	7858	322434	1015	46427	30893	68	144618	1604	213	63129	79672	0.792361
Intergenic: variant is in intergenic region
Intronic: variant overlaps an intron
Splicing: variant is within 2-bp of a splicing junction
Upstream: variant overlaps 1-kb region upstream of transcription start site
Downstream: variant overlaps 1-kb region downtream of transcription end site
Upstream/Downstream: a variant is located in both downstream and upstream region (possibly for 2 different genes)
UTR: variant overlaps a untranslated region
Exonic: variant overlaps a coding
Stop gain: a single nucleotide change lead to the immediate creation of stop codon at the variant site
Stop loss: a single nucleotide change lead to the immediate elimination of stop codon at the variant site
Synonymous: a single nucleotide change that does not cause an amino acid change
Non-synonymous: a single nucleotide change that cause an amino acid change
Ratio of nonsyn/sy: ratio of non-synonymous/Synonymous
Heterozygous: numbers of heterozygote
Het rate(‰): het/(genome size*coverage)
ts: transitions SNP numbers
tv: transversions SNP numbers
ts/tv: ratio of transitions/transversions

## Sheet: Supplementary Table S4
Supplementary Table S4. Distribution of identified InDels (1-15bp) across 11 samples of family-based soybean population.
Varieties	Total	Intergenic	Downstream	Upstream	Upstream;downstream	UTR3	UTR5	UTR5;UTR3	Intron		Exonic							Insertion	Deletion
										Total	Frameshift deletion	Frameshift insertion	Nonframeshift deletion	Nonframeshift insertion	Stopgain	Stoploss	Splicing
HPZHD	263554	166243	18181	19400	1686	6652	5988	5	40302	5097	1336	1175	1200	1081	83	17	205	127581	135973
Peking	210587	131132	13986	14006	1286	5915	5378	7	34170	4707	1203	1095	1120	1004	85	16	184	101858	108729
PI437654	232399	145182	15615	15815	1450	6340	5678	5	37324	4990	1288	1164	1176	1074	81	21	186	112836	119563
Jin1265	228297	142084	16368	17500	1530	5900	5206	5	35195	4509	1189	1053	1047	935	79	16	190	111001	117296
ZP	183763	115805	12356	13058	1062	4856	4318	4	28331	3973	1057	964	875	827	75	16	159	89444	94319
Hartwig	184712	117641	12762	13597	1202	4457	3974	5	27482	3592	994	882	789	715	60	14	138	89874	94838
Forrest	154049	97482	10349	10728	911	3924	3563	4	23751	3337	938	814	732	658	56	12	127	75164	78885
Bragg	186899	118183	13580	14750	1239	4368	3898	4	27421	3456	975	869	733	663	69	11	136	91318	95581
Dyer	172154	111735	11304	11848	960	4161	3673	6	25039	3428	933	855	786	665	47	14	128	83513	88641
Lee	145708	94135	9519	9697	823	3635	3275	3	21402	3219	879	811	720	606	55	10	138	71157	74551
Hill	150231	94784	10199	10270	899	3975	3598	5	23127	3374	890	806	796	685	52	10	135	73458	76773
Total	238414	145144	15241	13492	1305	8269	7078	6	44278	6480	1712	1247	1704	1511	94	13	199	111747	126667

## Sheet: Supplementary Table S5
Supplementary Table S5. Identity by state (IBS) distance of ZP pedigree.
Varieties	HPZHD	ZP	Hartwig	Forrest	Bragg	Dyer	Lee	Hill	Peking	PI 437654	Jin1265
HPZHD	1	0.587663	0.575628	0.53857	0.518813	0.620166	0.566827	0.56595	0.725601	0.784659	0.596146
ZP		1	0.766718	0.70756	0.674745	0.620824	0.639947	0.630554	0.60484	0.621021	0.833349
Hartwig			1	0.909396	0.810878	0.774174	0.76074	0.710288	0.653272	0.584698	0.611707
Forrest				1	0.866249	0.813728	0.79827	0.742909	0.635669	0.510474	0.579677
Bragg					1	0.694698	0.781099	0.689187	0.600466	0.492574	0.573999
Dyer						1	0.77546	0.787312	0.720004	0.55706	0.543194
Lee							1	0.798324	0.683361	0.532431	0.602051
Hill								1	0.6844	0.563965	0.580828
Peking									1	0.665936	0.5847
PI 437654										1	0.640606
Jin1265											1

## Sheet: Supplementary Table S6
Supplementary Table S6. Genetic constitution of ZP.
Chromosome	Strat	End	Length	Donors
1	10333	40625	30292	Dyer
1	10553	64316	53763	Jin1265
1	11774	39802	28028	PI437654
1	81368	317611	236243	Jin1265
1	90280	231687	141407	Dyer
1	99636	231687	132051	PI437654
1	231793	314581	82788	PI437654
1	231793	363670	131877	Dyer
1	317611	360793	43182	HPZHD
1	360793	369910	9117	Jin1265
1	369910	413028	43118	HPZHD
1	369910	495071	125161	Dyer
1	413028	471659	58631	Jin1265
1	417496	457074	39578	PI437654
1	499686	504820	5134	Dyer
1	504820	583746	78926	Peking
1	519808	704394	184586	PI437654
1	583746	677067	93321	Dyer
1	677067	774927	97860	Peking
1	752734	799862	47128	Bragg
1	774927	915008	140081	Dyer
1	915108	938279	23171	Dyer
1	938279	1121246	182967	Peking
1	1017062	1081807	64745	Bragg
1	1017062	1081807	64745	Hill
1	1117910	1167623	49713	Jin1265
1	1121419	1168596	47177	Bragg
1	1168596	1177651	9055	Forrest
1	1177651	1227904	50253	Peking
1	1177651	1228004	50353	Hill
1	1177651	1261070	83419	Jin1265
1	1177651	1278893	101242	Bragg
1	1294017	1400203	106186	Bragg
1	1400249	1911316	511067	Bragg
1	1490370	1542435	52065	Jin1265
1	1542457	1666713	124256	Jin1265
1	1922139	2028824	106685	Bragg
1	1959860	2002996	43136	Jin1265
1	2028824	2030713	1889	Hartwig
1	2030713	2049550	18837	Forrest
1	2049550	2197771	148221	Bragg
1	2058226	2122940	64714	Jin1265
1	2197771	2251531	53760	PI437654
1	2197771	2251531	53760	Dyer
1	2251531	2265056	13525	Bragg
1	2265056	2285067	20011	PI437654
1	2265056	2285067	20011	Dyer
1	2285067	2530938	245871	Bragg
1	2620014	3351800	731786	Bragg
1	2719398	2905501	186103	Jin1265
1	3493430	3927560	434130	Bragg
1	3927568	4065779	138211	Bragg
1	4065779	4174762	108983	PI437654
1	4065779	4174762	108983	Forrest
1	4175590	4189550	13960	PI437654
1	4189603	4558567	368964	PI437654
1	4192542	4257631	65089	Forrest
1	4258288	4298919	40631	Forrest
1	4299044	4426792	127748	Forrest
1	4348487	4449013	100526	Jin1265
1	4455487	4480721	25234	Forrest
1	4455487	4480721	25234	Jin1265
1	4547357	4558567	11210	Forrest
1	4547357	4566368	19011	Jin1265
1	4558979	4566368	7389	Forrest
1	4558979	4656149	97170	PI437654
1	4656149	4692962	36813	Hartwig
1	4692962	4694162	1200	PI437654
1	4694162	4696739	2577	Hartwig
1	4696938	5089656	392718	PI437654
1	5089656	5106744	17088	Hartwig
1	5131920	5209893	77973	PI437654
1	5310252	5541765	231513	PI437654
1	5447013	5541765	94752	HPZHD
1	5541774	5596584	54810	PI437654
1	5596584	5735016	138432	Hartwig
1	5631863	5700523	68660	Jin1265
1	5735030	6041399	306369	PI437654
1	5782706	5814531	31825	HPZHD
1	5824843	5899676	74833	HPZHD
1	5908163	5946551	38388	HPZHD
1	6002557	6038570	36013	HPZHD
1	6038570	6041541	2971	Jin1265
1	6041399	6050295	8896	Hartwig
1	6050295	6119848	69553	PI437654
1	6160899	6208677	47778	Jin1265
1	6324367	6348780	24413	HPZHD
1	6325696	6351274	25578	PI437654
1	6384555	6408165	23610	PI437654
1	6391435	6409463	18028	HPZHD
1	6408476	6483927	75451	PI437654
1	6409566	6441896	32330	HPZHD
1	6484057	6559937	75880	PI437654
1	6560610	6651953	91343	PI437654
1	6660494	6778546	118052	Hartwig
1	6696009	6764268	68259	Jin1265
1	6778546	6879614	101068	PI437654
1	6814753	6888801	74048	HPZHD
1	6889490	7008754	119264	PI437654
1	6937987	6976589	38602	Jin1265
1	6976589	7029606	53017	HPZHD
1	7008857	7053447	44590	PI437654
1	7053577	7139062	85485	PI437654
1	7141568	7181628	40060	PI437654
1	7192669	7328870	136201	PI437654
1	7329695	7404053	74358	PI437654
1	7438710	7645376	206666	PI437654
1	7645376	7683795	38419	Hartwig
1	8002409	8054751	52342	PI437654
1	8056027	8074030	18003	Hartwig
1	8074030	8122212	48182	PI437654
1	8219019	8262607	43588	Hartwig
1	8262607	8419818	157211	PI437654
1	8419818	8420986	1168	Hartwig
1	8420986	8548173	127187	PI437654
1	8601696	8656304	54608	PI437654
1	8656322	8680523	24201	Hartwig
1	8833396	8863182	29786	Hartwig
1	9068399	9146593	78194	PI437654
1	9192700	9240916	48216	PI437654
1	9241061	9245380	4319	PI437654
1	9288830	9326376	37546	PI437654
1	9501323	9525326	24003	Hartwig
1	9525326	9573843	48517	PI437654
1	9749290	9822309	73019	PI437654
1	9848614	9913519	64905	Hartwig
1	9913519	10007743	94224	PI437654
1	10008629	10065916	57287	PI437654
1	10468173	10498714	30541	Hartwig
1	10729053	10778469	49416	Hartwig
1	11679172	11681211	2039	Forrest
1	11681211	11705238	24027	Bragg
1	11705238	11748218	42980	Hill
1	11705238	11748218	42980	Lee
1	11705238	11748218	42980	PI437654
1	11705238	11752616	47378	Peking
1	11748218	11753955	5737	Hartwig
1	11753841	11759100	5259	Peking
1	11753955	11759100	5145	Bragg
1	11753955	11759100	5145	Hill
1	11759606	11778999	19393	Bragg
1	11759606	11789820	30214	Hill
1	11759606	11789820	30214	Lee
1	11759606	11789820	30214	Peking
1	11778999	11813930	34931	PI437654
1	11789985	11813909	23924	Hill
1	11789985	11813909	23924	Lee
1	11789985	11813909	23924	Peking
1	11846601	11848770	2169	Bragg
1	11848770	11892580	43810	Hill
1	11848770	11892580	43810	Lee
1	11848770	11892601	43831	Peking
1	11848770	11892601	43831	PI437654
1	11929189	11999247	70058	Hartwig
1	12097205	12150880	53675	Bragg
1	12150880	12167708	16828	Hartwig
1	12259806	12309181	49375	Bragg
1	12293658	12309181	15523	Hill
1	12293658	12309181	15523	Lee
1	12293658	12309181	15523	Peking
1	12314034	12389133	75099	Forrest
1	12324116	12389133	65017	PI437654
1	12402720	12414502	11782	Bragg
1	12412602	12440375	27773	Hill
1	12412602	12440375	27773	Lee
1	12412602	12440375	27773	Peking
1	12414502	12430675	16173	PI437654
1	12430675	12446204	15529	Bragg
1	12440400	12457127	16727	Hill
1	12440400	12457127	16727	Lee
1	12440400	12457127	16727	Peking
1	12446204	12457127	10923	PI437654
1	12598776	12654756	55980	Bragg
1	12599128	12650774	51646	Hill
1	12599128	12650774	51646	Lee
1	12599128	12650774	51646	Peking
1	12652466	12654756	2290	Peking
1	12654756	12657454	2698	Hartwig
1	12657454	12741154	83700	Dyer
1	12843823	12859130	15307	Hartwig
1	12859130	12964792	105662	Bragg
1	12964792	12997655	32863	Forrest
1	12997655	13006390	8735	Hartwig
1	13006390	13099015	92625	Bragg
1	13169675	13176467	6792	Hartwig
1	13176467	13232780	56313	Forrest
1	13219586	13253657	34071	Peking
1	13232780	13253657	20877	Hill
1	13232780	13253657	20877	Lee
1	13232780	13290057	57277	Bragg
1	13284880	13290057	5177	Hartwig
1	13290057	13338217	48160	PI437654
1	13312127	13338217	26090	Forrest
1	13338217	13413322	75105	Bragg
1	13339327	13413322	73995	Hill
1	13339327	13413322	73995	Lee
1	13339327	13413322	73995	Peking
1	13429537	13490611	61074	Bragg
1	13505126	13532476	27350	Hartwig
1	13532476	13571401	38925	Bragg
1	13608174	13611640	3466	Hartwig
1	13611640	13653718	42078	Bragg
1	13772643	13822192	49549	Bragg
1	13822192	13890308	68116	PI437654
1	13822192	13891123	68931	Hill
1	13822192	13891123	68931	Lee
1	13822192	13891123	68931	Peking
1	13891458	13930170	38712	Bragg
1	13930170	13931660	1490	Forrest
1	13966382	14000509	34127	Bragg
1	14000509	14019003	18494	Hartwig
1	14019003	14028268	9265	Bragg
1	14019553	14140865	121312	Hill
1	14020754	14140865	120111	Lee
1	14021248	14140865	119617	Peking
1	14028268	14140768	112500	PI437654
1	14140768	14247770	107002	Bragg
1	14174067	14234854	60787	Peking
1	14248288	14260135	11847	Bragg
1	14274192	14327931	53739	Bragg
1	14379924	14405522	25598	PI437654
1	14379924	14405522	25598	Forrest
1	14405522	14512692	107170	Bragg
1	14442817	14491928	49111	Hill
1	14442817	14491928	49111	Lee
1	14442817	14491928	49111	Peking
1	14519489	14570093	50604	Bragg
1	14530176	14570069	39893	Hill
1	14530176	14570069	39893	Lee
1	14530176	14570069	39893	Peking
1	14730967	14732883	1916	Hartwig
1	14732883	14786711	53828	Bragg
1	14786711	14788351	1640	Forrest
1	14804431	14844705	40274	Hartwig
1	14845411	14876494	31083	Bragg
1	14876494	14905885	29391	Hill
1	14876494	14905885	29391	Lee
1	14876494	14905885	29391	Peking
1	14876494	14905885	29391	PI437654
1	14905885	14907341	1456	Bragg
1	15232254	15251396	19142	Hartwig
1	15251396	15270780	19384	Bragg
1	15317921	15322127	4206	Bragg
1	15322127	15380388	58261	Forrest
1	15322127	15404569	82442	PI437654
1	15380388	15440236	59848	Hill
1	15380388	15440236	59848	Lee
1	15380388	15440236	59848	Peking
1	15404569	15456404	51835	Bragg
1	15500298	15608689	108391	Bragg
1	15629680	15676155	46475	Bragg
1	15629680	15676155	46475	Hill
1	15629680	15676155	46475	Lee
1	15629680	15676155	46475	Peking
1	15676155	15688018	11863	Hartwig
1	16164068	16216662	52594	Hartwig
1	16267238	16383727	116489	Bragg
1	16456461	16580838	124377	Bragg
1	16580838	16619119	38281	Forrest
1	16619119	16624059	4940	Hartwig
1	16674291	16720678	46387	Hartwig
1	16868056	16927483	59427	Bragg
1	16927483	16978979	51496	Lee
1	16927483	16991637	64154	Hill
1	16927483	16991637	64154	Peking
1	16927483	16995240	67757	PI437654
1	16991637	16995240	3603	Forrest
1	16995240	17000272	5032	Bragg
1	17000272	17068599	68327	Forrest
1	17057577	17068951	11374	Hill
1	17069032	17084501	15469	Bragg
1	17069032	17103651	34619	Lee
1	17069032	17127898	58866	Hill
1	17069032	17127898	58866	Peking
1	17084501	17127898	43397	PI437654
1	17129937	17132510	2573	Hartwig
1	17132510	17172041	39531	Bragg
1	17172041	17186637	14596	PI437654
1	17172041	17186654	14613	Peking
1	17172041	17207987	35946	Hill
1	17172041	17207987	35946	Lee
1	17186777	17207987	21210	Peking
1	17186997	17207987	20990	PI437654
1	17207987	17242326	34339	Bragg
1	17427382	17436534	9152	Bragg
1	17436534	17487951	51417	PI437654
1	17436534	17499652	63118	Hill
1	17436534	17499652	63118	Lee
1	17436534	17499652	63118	Peking
1	17487951	17526301	38350	Bragg
1	17554645	17611299	56654	Bragg
1	17611299	17617508	6209	Forrest
1	17624773	17651354	26581	Bragg
1	17650216	17674599	24383	Hill
1	17650216	17674599	24383	Lee
1	17651354	17683251	31897	PI437654
1	17674599	17689762	15163	Forrest
1	17689762	17737359	47597	Bragg
1	17737359	17791658	54299	PI437654
1	17737359	17791658	54299	Forrest
1	17791963	17841976	50013	Forrest
1	17842306	18038167	195861	Bragg
1	18038325	18123857	85532	Bragg
1	18123859	18166352	42493	Bragg
1	18205031	18269100	64069	Bragg
1	18269100	18327678	58578	PI437654
1	18269100	18327678	58578	Forrest
1	18327678	18382456	54778	Bragg
1	18382835	18399119	16284	Bragg
1	18399119	18449095	49976	PI437654
1	18399119	18449095	49976	Forrest
1	18449095	18601046	151951	Bragg
1	18528369	18629111	100742	Lee
1	18528369	18633328	104959	Hill
1	18528369	18633328	104959	Peking
1	18602486	18678409	75923	Bragg
1	18682198	18728972	46774	Bragg
1	18900767	18907665	6898	Hartwig
1	18907665	18918448	10783	Forrest
1	18918448	18988393	69945	Bragg
1	18989104	19028197	39093	Hill
1	18989104	19028197	39093	Lee
1	18989104	19028766	39662	Bragg
1	19028766	19062128	33362	PI437654
1	19028766	19062128	33362	Forrest
1	19062717	19078570	15853	PI437654
1	19062717	19078570	15853	Forrest
1	19078570	19095674	17104	Bragg
1	19095783	19122361	26578	Hartwig
1	19122361	19179097	56736	Forrest
1	19191547	19212458	20911	Bragg
1	19212458	19247666	35208	PI437654
1	19212924	19247725	34801	Peking
1	19212924	19248760	35836	Hill
1	19212924	19248760	35836	Lee
1	19247666	19258420	10754	Bragg
1	19258420	19275151	16731	Hill
1	19258420	19275151	16731	Lee
1	19258420	19275151	16731	Peking
1	19258420	19275151	16731	PI437654
1	19275151	19280783	5632	Bragg
1	19281384	19287964	6580	Bragg
1	19349679	19375310	25631	Hartwig
1	19435481	19439774	4293	Hartwig
1	19439774	19444554	4780	Forrest
1	19444554	19600692	156138	Bragg
1	19563176	19592468	29292	Hill
1	19563176	19592468	29292	Lee
1	19563176	19592468	29292	Peking
1	19601148	19640769	39621	PI437654
1	19601256	19635923	34667	Hill
1	19601256	19635923	34667	Lee
1	19601329	19635923	34594	Peking
1	19635923	19640769	4846	Forrest
1	19640769	19697545	56776	Bragg
1	19693566	19697545	3979	Hill
1	19693566	19697545	3979	Lee
1	19697620	19721011	23391	PI437654
1	19697620	19724122	26502	Hill
1	19697620	19724122	26502	Lee
1	19697620	19724122	26502	Peking
1	19721011	19731239	10228	Bragg
1	19724550	19730928	6378	Hill
1	19724550	19785636	61086	Lee
1	19724550	19785636	61086	Peking
1	19731239	19783862	52623	PI437654
1	19743449	19783862	40413	Hill
1	19784160	19819703	35543	Bragg
1	19785908	19819703	33795	Lee
1	19785908	19819703	33795	Peking
1	19820454	19831702	11248	Forrest
1	19831138	19882184	51046	PI437654
1	19831702	19878985	47283	Hill
1	19831702	19878985	47283	Lee
1	19831702	19878985	47283	Peking
1	19882514	19963934	81420	Forrest
1	19887921	19923732	35811	PI437654
1	19963934	20016186	52252	Bragg
1	20047957	20158991	111034	Bragg
1	20191137	20252055	60918	Forrest
1	20191137	20252240	61103	PI437654
1	20249544	20252240	2696	Lee
1	20257103	20266114	9011	Bragg
1	20257103	20302537	45434	Hill
1	20257103	20302537	45434	Lee
1	20257619	20302537	44918	Peking
1	20266114	20314241	48127	PI437654
1	20302537	20314376	11839	Forrest
1	20314376	20375649	61273	Bragg
1	20375649	20460003	84354	Hill
1	20375649	20460003	84354	Lee
1	20375649	20460003	84354	Peking
1	20375649	20460003	84354	PI437654
1	20460003	20465502	5499	Forrest
1	20466968	20522067	55099	Peking
1	20466968	20662907	195939	Forrest
1	20466968	20663725	196757	PI437654
1	20663725	20729692	65967	Bragg
1	20729692	20735223	5531	Hartwig
1	20759548	20821720	62172	Bragg
1	20832315	20900194	67879	Bragg
1	20950410	20955209	4799	Bragg
1	20955209	21026499	71290	Forrest
1	20955209	21026584	71375	PI437654
1	21161537	21228060	66523	Bragg
1	21356174	21372789	16615	Peking
1	21356174	21385538	29364	Hill
1	21356174	21385538	29364	Lee
1	21356174	21425582	69408	Bragg
1	21432059	21501560	69501	Bragg
1	21553082	21637640	84558	Bragg
1	21624419	21625686	1267	Hartwig
1	21677504	21722791	45287	Forrest
1	21722791	21863135	140344	Bragg
1	21863267	22068341	205074	Bragg
1	21898772	21929129	30357	Hill
1	22101424	22248246	146822	Bragg
1	22248246	22249255	1009	Forrest
1	22251874	22320728	68854	Bragg
1	22280406	22310481	30075	Hill
1	22280406	22315620	35214	Lee
1	22320728	22329173	8445	Hartwig
1	22484154	22485472	1318	Hartwig
1	22485472	22533702	48230	Bragg
1	22533721	22574562	40841	Lee
1	22533721	22574562	40841	Peking
1	22533721	22588551	54830	Bragg
1	22533756	22574562	40806	Hill
1	22588680	22634948	46268	Bragg
1	22593018	22633166	40148	Lee
1	22593018	22634489	41471	Hill
1	22709324	22814345	105021	Hartwig
1	22829958	22898455	68497	Bragg
1	22979081	23049758	70677	Hartwig
1	22979084	23049735	70651	Bragg
1	23293190	23295454	2264	Bragg
1	23293190	23378203	85013	Hill
1	23293190	23378203	85013	Peking
1	23293227	23378203	84976	Lee
1	23295454	23360654	65200	PI437654
1	23360654	23378203	17549	Bragg
1	23378384	23380679	2295	Hartwig
1	23380679	23450170	69491	Forrest
1	23547991	23618728	70737	Forrest
1	23547991	23716362	168371	PI437654
1	23716362	23760020	43658	Hartwig
1	26980062	27053659	73597	Hartwig
1	27053728	27138060	84332	Bragg
1	27089836	27138060	48224	Hill
1	27089836	27138060	48224	Lee
1	27089836	27138060	48224	Peking
1	27151591	27201315	49724	Lee
1	27151591	27201315	49724	Peking
1	27151591	27204028	52437	Bragg
1	27204305	27377029	172724	Bragg
1	27214026	27274992	60966	Hill
1	27214026	27274992	60966	Lee
1	27214026	27274992	60966	Peking
1	27306930	27348223	41293	Hill
1	27306930	27348223	41293	Lee
1	27306930	27348223	41293	Peking
1	27357373	27427171	69798	Hill
1	27357373	27427171	69798	Lee
1	27377191	27444915	67724	Bragg
1	27445456	27490790	45334	Hartwig
1	27570618	27616665	46047	Forrest
1	27617923	27651512	33589	Hartwig
1	27649890	27670113	20223	Jin1265
1	27651464	27670113	18649	Hill
1	27651464	27670113	18649	Lee
1	27651464	27670113	18649	Peking
1	27651464	27716554	65090	Bragg
1	27716554	27720096	3542	Hartwig
1	27729876	27734082	4206	Forrest
1	27734082	27850735	116653	Bragg
1	27847111	27851247	4136	Hartwig
1	27851086	27979348	128262	Bragg
1	27881505	27924962	43457	Lee
1	27888424	27935300	46876	Jin1265
1	27979886	28100872	120986	Bragg
1	28060079	28094357	34278	HPZHD
1	28060079	28094779	34700	Hill
1	28060079	28094779	34700	Lee
1	28060079	28094779	34700	Peking
1	28100917	28149708	48791	Bragg
1	28117241	28149675	32434	Hill
1	28117241	28149675	32434	Lee
1	28117241	28149675	32434	Peking
1	28151096	28259253	108157	Hill
1	28151096	28259253	108157	HPZHD
1	28151096	28259253	108157	Lee
1	28151096	28259253	108157	Peking
1	28151096	28277868	126772	Bragg
1	28491876	28624094	132218	Bragg
1	28584035	28624094	40059	Hill
1	28584035	28656505	72470	Lee
1	28598100	28708937	110837	Peking
1	28600772	28708937	108165	Jin1265
1	28624094	28667502	43408	Forrest
1	28667502	28726168	58666	Hartwig
1	28712667	28746939	34272	Jin1265
1	28745624	28756192	10568	Hartwig
1	28756192	28854715	98523	Bragg
1	28773965	28853373	79408	Hill
1	28773965	28853373	79408	Lee
1	28773965	28853373	79408	Peking
1	28822274	28863046	40772	Jin1265
1	28854762	28864403	9641	Hartwig
1	28948808	28994167	45359	Bragg
1	28988624	29069071	80447	Jin1265
1	28994167	29008100	13933	Forrest
1	29008100	29096030	87930	Bragg
1	29017639	29083044	65405	Hill
1	29017639	29094536	76897	Lee
1	29125269	29140633	15364	Jin1265
1	29140633	29220116	79483	HPZHD
1	29163245	29332933	169688	Bragg
1	29233289	29335433	102144	Jin1265
1	29251316	29321309	69993	Hill
1	29251316	29321309	69993	Lee
1	29332933	29341038	8105	Hartwig
1	29469162	29513064	43902	HPZHD
1	29482494	29513064	30570	Peking
1	29482494	29527959	45465	Bragg
1	29491057	29513064	22007	Hill
1	29527959	29531332	3373	Forrest
1	29536307	29580265	43958	Forrest
1	29632208	29642299	10091	Forrest
1	29642299	29789923	147624	Bragg
1	29730738	29769639	38901	Hill
1	29730738	29769639	38901	Lee
1	29730738	29769639	38901	Peking
1	29752942	29790108	37166	Jin1265
1	29816690	29869141	52451	Jin1265
1	29816727	29824586	7859	Forrest
1	29824586	29970400	145814	Bragg
1	29935078	29970400	35322	Hill
1	29935078	29970400	35322	Lee
1	29935078	29970400	35322	Peking
1	29971429	30072391	100962	Bragg
1	30072391	30076577	4186	Forrest
1	30094136	30146977	52841	Hartwig
1	30108430	30146977	38547	Bragg
1	30133335	30158209	24874	Jin1265
1	30147452	30158209	10757	Lee
1	30147452	30241817	94365	Bragg
1	30158634	30183529	24895	Jin1265
1	30242321	30299966	57645	Bragg
1	30314784	30375912	61128	Bragg
1	30376048	30445725	69677	Bragg
1	30445725	30473900	28175	Hartwig
1	30474409	30506593	32184	Hill
1	30474409	30506593	32184	Lee
1	30474409	30506593	32184	Peking
1	30474409	30580263	105854	Bragg
1	30582489	30587977	5488	Forrest
1	30587977	30674673	86696	Bragg
1	30601892	30673913	72021	Jin1265
1	30737772	30754923	17151	Hartwig
1	30749072	30775788	26716	HPZHD
1	30754923	30791880	36957	Peking
1	30754923	30816641	61718	Bragg
1	30775788	30778201	2413	Jin1265
1	30776052	30791880	15828	Hill
1	30913226	30996058	82832	Jin1265
1	30913277	30975979	62702	Hill
1	30913277	30975979	62702	Lee
1	30913277	30996058	82781	Bragg
1	30988311	30996058	7747	Hartwig
1	30997146	30998623	1477	Hartwig
1	30997146	31032671	35525	Bragg
1	31048150	31054955	6805	Forrest
1	31054955	31083975	29020	Bragg
1	31140396	31184625	44229	Jin1265
1	31140597	31184625	44028	Bragg
1	31287177	31392997	105820	Bragg
1	31296665	31392519	95854	HPZHD
1	31323664	31392997	69333	Hill
1	31323664	31392997	69333	Peking
1	31323780	31392997	69217	Lee
1	31392997	31411563	18566	Hartwig
1	31448233	31500241	52008	Forrest
1	31500241	31546975	46734	Hartwig
1	31602249	31645234	42985	Hartwig
1	31607355	31642540	35185	HPZHD
1	31665160	31840141	174981	Jin1265
1	31665707	31785562	119855	Bragg
1	31704901	31773854	68953	Hill
1	31704901	31773854	68953	Lee
1	31704901	31773854	68953	Peking
1	31774117	31835917	61800	Lee
1	31835917	31873640	37723	Hartwig
1	31873640	31915904	42264	Bragg
1	31882647	31949173	66526	Jin1265
1	31915904	31940460	24556	Forrest
1	31954898	32045840	90942	Bragg
1	32040143	32072184	32041	Jin1265
1	32046039	32120699	74660	Bragg
1	32153314	32174716	21402	Forrest
1	32174716	32215139	40423	Bragg
1	32178867	32215139	36272	Jin1265
1	32226732	32234971	8239	Hartwig
1	32234971	32394975	160004	Bragg
1	32470096	32481090	10994	Forrest
1	32470096	32526211	56115	Jin1265
1	32473434	32517481	44047	Hill
1	32481090	32517481	36391	Peking
1	32490535	32517481	26946	Bragg
1	32519991	32521681	1690	Hartwig
1	32521681	32526691	5010	Forrest
1	32526691	32607045	80354	Bragg
1	32532088	32582573	50485	Hill
1	32532088	32582573	50485	Lee
1	32532088	32583426	51338	HPZHD
1	32583426	32607045	23619	Jin1265
1	32623586	32735026	111440	Hartwig
1	32876436	33092316	215880	Bragg
1	32901471	32953943	52472	Hill
1	33094898	33097000	2102	Hartwig
1	33097000	33380578	283578	Bragg
1	33146761	33195895	49134	Hill
1	33146761	33195895	49134	HPZHD
1	33146761	33195895	49134	Lee
1	33208422	33263393	54971	Hill
1	33208422	33263393	54971	Lee
1	33208422	33263393	54971	Peking
1	33325017	33360676	35659	Jin1265
1	33380578	33387593	7015	Forrest
1	33387593	33395363	7770	Hartwig
1	33403706	33498023	94317	Bragg
1	33440115	33494512	54397	Jin1265
1	33498673	33569598	70925	Jin1265
1	33498673	33570623	71950	Bragg
1	33569657	33587694	18037	Jin1265
1	33570674	33591469	20795	Bragg
1	33591469	33641584	50115	Forrest
1	33641584	33717893	76309	Hartwig
1	33721961	33736818	14857	Hartwig
1	33736818	33810182	73364	Bragg
1	33810269	33843714	33445	Bragg
1	33843870	33925019	81149	Bragg
1	33934491	33991984	57493	Bragg
1	33992306	34007881	15575	Hartwig
1	34007881	34023142	15261	Forrest
1	34023142	34031646	8504	Hartwig
1	34309850	34467185	157335	Forrest
1	34476485	34613281	136796	Bragg
1	34714370	34716779	2409	Hartwig
1	34716779	34802721	85942	Bragg
1	34825402	34830898	5496	Forrest
1	34830898	34892600	61702	Bragg
1	34942954	34948733	5779	Hartwig
1	34942954	34971897	28943	Bragg
1	34972221	35053988	81767	Bragg
1	35121551	35235570	114019	Hartwig
1	35152187	35235570	83383	Bragg
1	35243685	35285181	41496	Bragg
1	35285492	35513051	227559	Bragg
1	35515192	35540123	24931	Bragg
1	35540152	35741895	201743	Bragg
1	35741895	35753192	11297	Hartwig
1	35750168	35753192	3024	Bragg
1	35755169	35798251	43082	Hartwig
1	35755169	35873235	118066	Bragg
1	35791573	35817428	25855	Hill
1	35791573	35817428	25855	Lee
1	35796017	35873235	77218	Jin1265
1	35798488	35817428	18940	Peking
1	35817576	35837305	19729	Hill
1	35817576	35837305	19729	Lee
1	35817576	35837305	19729	Peking
1	35877460	35893367	15907	Hartwig
1	35877460	36030301	152841	Jin1265
1	35893367	35925074	31707	Hill
1	35893367	35925074	31707	Lee
1	35893367	35925074	31707	Peking
1	35893367	35962794	69427	Bragg
1	35925685	35960586	34901	Hill
1	35925685	35960586	34901	Lee
1	35925685	35960586	34901	Peking
1	35962794	35982419	19625	Hartwig
1	35982419	36030522	48103	Bragg
1	36030508	36071448	40940	Jin1265
1	36030651	36112716	82065	Bragg
1	36046537	36081157	34620	Hill
1	36046537	36081157	34620	Lee
1	36046537	36081157	34620	Peking
1	36112716	36135773	23057	Forrest
1	36135773	36262321	126548	Bragg
1	36149059	36269377	120318	Hartwig
1	36482011	36598392	116381	Bragg
1	36519316	36563318	44002	Hill
1	36519316	36563318	44002	Lee
1	36519316	36563318	44002	Peking
1	36524069	36609272	85203	Jin1265
1	36573670	36598280	24610	Hill
1	36573670	36598280	24610	Lee
1	36573670	36598280	24610	Peking
1	36598533	36747982	149449	Bragg
1	36622812	36683395	60583	Jin1265
1	36637859	36665275	27416	Hill
1	36637859	36665275	27416	Lee
1	36637859	36665275	27416	Peking
1	36683833	36759580	75747	Jin1265
1	36749078	36778532	29454	Hill
1	36749078	36778532	29454	Lee
1	36749078	36849917	100839	Bragg
1	36750293	36778532	28239	Peking
1	36759726	36812256	52530	Jin1265
1	36795870	36812256	16386	Hill
1	36795870	36812256	16386	Lee
1	36812349	36831816	19467	Hill
1	36812349	36831816	19467	Lee
1	36812349	36831816	19467	Peking
1	36812349	36910185	97836	Jin1265
1	36849917	36905484	55567	Hartwig
1	36959296	37104822	145526	Jin1265
1	36964423	36978909	14486	Forrest
1	36978909	37034023	55114	Hill
1	36978909	37034023	55114	Lee
1	36978909	37034023	55114	Peking
1	36987113	37072339	85226	Bragg
1	37051686	37119006	67320	Lee
1	37072339	37119006	46667	Hill
1	37072373	37119006	46633	Peking
1	37072373	37132742	60369	Bragg
1	37125242	37142029	16787	Jin1265
1	37126596	37128488	1892	Peking
1	37126596	37132742	6146	Hill
1	37126596	37132742	6146	Lee
1	37132841	37142029	9188	Hill
1	37132841	37142029	9188	Lee
1	37132841	37151921	19080	Bragg
1	37151639	37154339	2700	Hartwig
1	37193559	37223757	30198	Hartwig
1	37223757	37268239	44482	Bragg
1	37240875	37268239	27364	Jin1265
1	37273811	37435182	161371	Bragg
1	37298561	37339460	40899	Jin1265
1	37339808	37435182	95374	Jin1265
1	37443477	37452916	9439	Bragg
1	37452916	37477989	25073	Forrest
1	37491008	37557493	66485	Hartwig
1	37620065	37623122	3057	Forrest
1	37623122	37664860	41738	Bragg
1	37665246	37744611	79365	Bragg
1	37665246	37751480	86234	Jin1265
1	38050143	38177008	126865	Jin1265
1	38131605	38175669	44064	Bragg
1	38175916	38180717	4801	Hartwig
1	38289171	38291064	1893	Hartwig
1	38291044	38341760	50716	Jin1265
1	38291064	38341373	50309	Bragg
1	38341373	38357484	16111	Hartwig
1	38410042	38441660	31618	Jin1265
1	38441726	38453804	12078	Jin1265
1	38448087	38450925	2838	Hartwig
1	38450925	38478336	27411	Bragg
1	38459585	38512588	53003	Jin1265
1	38478336	38495492	17156	Hartwig
1	38495492	38524847	29355	Bragg
1	38532074	38584209	52135	Bragg
1	38532074	38584209	52135	Jin1265
1	38773374	38821655	48281	Bragg
1	38821838	38897196	75358	Bragg
1	39106114	39177912	71798	Bragg
1	39171713	39177912	6199	Hartwig
1	39262542	39368278	105736	Bragg
1	39368288	39419910	51622	Bragg
1	39400394	39426970	26576	Jin1265
1	39419970	39427286	7316	Hartwig
1	39427286	39430983	3697	Bragg
1	39431692	39521338	89646	Bragg
1	39486006	39525529	39523	Jin1265
1	39521338	39557675	36337	Hartwig
1	39665546	39719438	53892	Bragg
1	39719438	39720854	1416	Hartwig
1	39724091	39771257	47166	Bragg
1	39754576	39846061	91485	Jin1265
1	39771257	39832602	61345	Hartwig
1	39832602	39866557	33955	Bragg
1	39869680	39882620	12940	Forrest
1	39882974	39942405	59431	Bragg
1	40065007	40188584	123577	Bragg
1	40188584	40204281	15697	Hartwig
1	40236595	40265976	29381	Bragg
1	40270757	40278938	8181	Forrest
1	40278938	40331364	52426	Bragg
1	40331635	40403908	72273	Bragg
1	40442470	40488710	46240	Hartwig
1	40488239	40555720	67481	Bragg
1	40554625	40555720	1095	Hartwig
1	40555931	40662633	106702	Bragg
1	40662633	40664127	1494	Hartwig
1	40823548	40825377	1829	Hartwig
1	40825377	40855041	29664	Bragg
1	40908079	40932210	24131	Jin1265
1	40908081	40995189	87108	Bragg
1	40932253	40969129	36876	Jin1265
1	40995189	41013992	18803	Hartwig
1	41031401	41084359	52958	Jin1265
1	41031401	41086244	54843	Bragg
1	41086244	41094279	8035	Hartwig
1	41094279	41161980	67701	Bragg
1	41128887	41221650	92763	Jin1265
1	41434282	41530667	96385	Bragg
1	41530667	41539636	8969	Forrest
1	41580925	41611343	30418	Hartwig
1	41611343	41658458	47115	Bragg
1	41658458	41781866	123408	Hartwig
1	41781866	41924720	142854	Bragg
1	41879573	41924720	45147	Jin1265
1	41939093	41972748	33655	Bragg
1	41939093	41972851	33758	Jin1265
1	41991107	41996855	5748	Hartwig
1	41996855	42073637	76782	Forrest
1	42073637	42075305	1668	Hartwig
1	42398166	42429279	31113	Bragg
1	42429279	42434644	5365	Hartwig
1	42429309	42486576	57267	Jin1265
1	42434644	42487366	52722	Bragg
1	42487391	42494022	6631	Hartwig
1	42679760	42683207	3447	Hartwig
1	42683207	42743430	60223	Bragg
1	42797089	42950488	153399	Bragg
1	42878832	42953816	74984	Jin1265
1	42950488	42986012	35524	Forrest
1	42986012	43085184	99172	Bragg
1	43103787	43239625	135838	Bragg
1	43239625	43253080	13455	Hartwig
1	43253985	43349206	95221	Jin1265
1	43263309	43373568	110259	Bragg
1	43393568	43462069	68501	Jin1265
1	43393576	43529899	136323	Bragg
1	43544584	43604923	60339	Jin1265
1	43559881	43620437	60556	Bragg
1	43649832	43746758	96926	Bragg
1	43748472	43854948	106476	Bragg
1	43779707	43845375	65668	Jin1265
1	43855001	44012532	157531	Bragg
1	44038448	44138814	100366	Bragg
1	44071474	44153434	81960	Jin1265
1	44139353	44153434	14081	Bragg
1	44153434	44196058	42624	Hill
1	44153434	44196058	42624	Lee
1	44153434	44196058	42624	Peking
1	44153434	44196058	42624	PI437654
1	44196058	44285696	89638	Bragg
1	44198036	44221967	23931	Hill
1	44198036	44221967	23931	Lee
1	44198036	44221967	23931	Peking
1	44292857	44340555	47698	Hill
1	44292857	44340555	47698	Lee
1	44292857	44340555	47698	Peking
1	44292857	44340555	47698	PI437654
1	44340555	44385365	44810	Bragg
1	44678288	44689920	11632	Hill
1	44678288	44689920	11632	Lee
1	44690176	44715102	24926	Bragg
1	44715102	44747928	32826	Hill
1	44715102	44747928	32826	Lee
1	44715102	44747928	32826	Peking
1	44715102	44748020	32918	PI437654
1	44750896	44774253	23357	Hartwig
1	44774253	44827638	53385	Forrest
1	44827638	44866843	39205	Hartwig
1	44866843	44908063	41220	PI437654
1	44899842	45020043	120201	Forrest
1	44911573	45020043	108470	PI437654
1	45020043	45119016	98973	Bragg
1	45119016	45140158	21142	PI437654
1	45119016	45140158	21142	Forrest
1	45140323	45142860	2537	Hartwig
1	45158186	45229470	71284	Bragg
1	45159284	45197097	37813	Lee
1	45160353	45197097	36744	Hill
1	45160353	45197097	36744	Peking
1	45229470	45280344	50874	Dyer
1	45229470	45302023	72553	PI437654
1	45280401	45302023	21622	Dyer
1	45302177	45319728	17551	Lee
1	45302177	45319728	17551	Peking
1	45302177	45327622	25445	PI437654
1	45319728	45327622	7894	Dyer
1	45330232	45371185	40953	Bragg
1	45374223	45439903	65680	Jin1265
1	48314590	48333105	18515	Jin1265
1	48346545	48378312	31767	Jin1265
1	48630228	48759404	129176	Bragg
1	48694380	48746129	51749	Dyer
1	48727424	48867204	139780	Jin1265
1	48847709	48880528	32819	Bragg
1	48854004	48880528	26524	Dyer
1	48867204	48954105	86901	HPZHD
1	48880666	48971615	90949	Bragg
1	48880666	48971615	90949	Dyer
1	48954105	48995872	41767	Jin1265
1	48995872	49060016	64144	HPZHD
1	49060016	49233640	173624	Jin1265
1	49248428	49375571	127143	Jin1265
1	49379618	49422786	43168	HPZHD
1	49422786	49437781	14995	Jin1265
1	49438833	49442546	3713	Jin1265
1	49442546	49494679	52133	HPZHD
1	49494679	49526732	32053	Jin1265
1	49526732	49941615	414883	HPZHD
1	49941615	50113694	172079	Jin1265
1	50113815	50169528	55713	Jin1265
1	50214434	50322322	107888	Jin1265
1	50323858	50489520	165662	Jin1265
1	50491732	50590106	98374	Jin1265
1	50590106	50717894	127788	HPZHD
1	50717965	50864373	146408	Jin1265
1	50864376	50982705	118329	Jin1265
1	51041545	51111638	70093	Jin1265
1	51149763	51357178	207415	Jin1265
1	51458951	51526228	67277	HPZHD
1	51526522	51625209	98687	Jin1265
1	51669522	51955947	286425	Jin1265
1	51679197	51781189	101992	Bragg
1	51784069	51888193	104124	Bragg
1	51884026	51888193	4167	Hartwig
1	51888273	51956740	68467	Bragg
1	51956740	51994926	38186	Hartwig
1	52014375	52221333	206958	Jin1265
1	52447513	52488423	40910	Bragg
1	52447513	52488423	40910	Dyer
1	52447513	52530246	82733	Jin1265
1	52535381	53125634	590253	Jin1265
1	53125725	53463708	337983	Jin1265
1	53378518	53436407	57889	Bragg
1	53378518	53436407	57889	Hill
1	53378518	53436407	57889	Lee
1	53496847	53721678	224831	Jin1265
1	53730844	54016018	285174	Jin1265
1	53837982	53884792	46810	Bragg
1	53837982	53884792	46810	Hill
1	53837982	53884792	46810	Lee
1	53837982	53884792	46810	Peking
1	53949632	54071671	122039	Peking
1	53949632	54151612	201980	Hill
1	54016018	54164558	148540	HPZHD
1	54151693	54153643	1950	Hill
1	54153643	54164558	10915	Dyer
1	54164558	54521045	356487	Jin1265
1	54348688	54426129	77441	Bragg
1	54348688	54426129	77441	Hill
1	54348688	54426129	77441	Lee
1	54542348	54808232	265884	Jin1265
1	54842720	54939866	97146	Jin1265
1	55135075	55299234	164159	Jin1265
1	55303603	55482101	178498	Jin1265
1	55372245	55390208	17963	Dyer
1	55390208	55402223	12015	Peking
1	55402223	55404734	2511	Forrest
1	55404734	55465906	61172	Peking
1	55465906	55556712	90806	Forrest
1	55653747	55749283	95536	Jin1265
1	55660471	55816636	156165	Dyer
1	55669531	55727405	57874	Bragg
1	55746020	55816636	70616	Bragg
1	55749283	55816636	67353	HPZHD
1	55816636	55819288	2652	Jin1265
1	55819288	55891896	72608	HPZHD
1	55891896	56140853	248957	Jin1265
1	55939929	56058967	119038	Bragg
1	55939929	56058967	119038	Lee
1	56059914	56108079	48165	Bragg
1	56059914	56257463	197549	Hill
1	56257463	56399342	141879	Dyer
1	56310514	56412373	101859	PI437654
1	56399342	56503117	103775	Hill
1	56502943	56561308	58365	Peking
1	56518730	56627536	108806	Hill
1	56554597	56693436	138839	PI437654
1	56566482	56696335	129853	Peking
1	56697345	56738491	41146	Dyer
1	56706278	56831020	124742	PI437654
1	56738491	56831020	92529	Hill
2	11901	142722	130821	Dyer
2	318836	549826	230990	Hill
2	318836	549826	230990	Lee
2	350988	388391	37403	Peking
2	388721	504797	116076	Peking
2	549826	578191	28365	Dyer
2	578203	851155	272952	Lee
2	578212	685917	107705	Hill
2	618388	673182	54794	Jin1265
2	621697	673182	51485	Peking
2	673371	725029	51658	Bragg
2	851155	852241	1086	Dyer
2	852241	931857	79616	Lee
2	931857	1133579	201722	Dyer
2	952631	1008970	56339	HPZHD
2	1133579	1177165	43586	Hartwig
2	1245709	1713311	467602	Hill
2	1332018	1460592	128574	Peking
2	1336298	1473112	136814	Jin1265
2	1356792	1493496	136704	Lee
2	1493641	1550803	57162	Lee
2	1493641	1550803	57162	Jin1265
2	1513227	1550803	37576	Peking
2	1558012	1606916	48904	Jin1265
2	1558012	1626356	68344	Peking
2	1565099	1750826	185727	Lee
2	1750827	1847770	96943	Hill
2	1750827	1874368	123541	Lee
2	1874368	1933462	59094	Dyer
2	1933462	1964838	31376	Hartwig
2	1964838	2030454	65616	Lee
2	2031098	2153770	122672	Hill
2	2046725	2198145	151420	Bragg
2	2153770	2198145	44375	Dyer
2	2198145	2200786	2641	Hartwig
2	2200786	2281210	80424	Dyer
2	2281210	2336027	54817	Hartwig
2	2336149	2409402	73253	Dyer
2	2409577	2445418	35841	Dyer
2	2445418	2547713	102295	Hill
2	2632430	2744628	112198	Dyer
2	2753663	2764495	10832	Hartwig
2	2764495	2802109	37614	Lee
2	2764495	2825863	61368	Hill
2	2825863	2836558	10695	Forrest
2	2836558	2866867	30309	Hartwig
2	3293150	3328577	35427	Hill
2	3293150	3328577	35427	Lee
2	3293150	3382013	88863	Bragg
2	3382013	3669747	287734	Hartwig
2	3515440	3601969	86529	Jin1265
2	3669747	3773411	103664	Bragg
2	3669747	3773411	103664	Dyer
2	3773411	4939204	1165793	Hartwig
2	4939207	5143591	204384	Hartwig
2	5180830	5236483	55653	Hartwig
2	5236891	5546525	309634	Hartwig
2	5546525	5654145	107620	Bragg
2	5546525	5654145	107620	Dyer
2	5675879	5739473	63594	Jin1265
2	5756415	5900400	143985	Jin1265
2	5900967	5974578	73611	Jin1265
2	5988171	6021373	33202	Jin1265
2	6066850	6225338	158488	Jin1265
2	6084711	6089908	5197	Hartwig
2	6089908	6176129	86221	Bragg
2	6089908	6176129	86221	Lee
2	6251869	6303986	52117	Jin1265
2	6304233	6473739	169506	Jin1265
2	6486431	6977764	491333	Jin1265
2	6581781	6772739	190958	Bragg
2	6689480	6772739	83259	Hill
2	6689480	6772739	83259	Lee
2	6977764	7199456	221692	HPZHD
2	7199544	7366244	166700	HPZHD
2	7366244	7370139	3895	Jin1265
2	7370263	7405076	34813	HPZHD
2	7405076	7666622	261546	Jin1265
2	7666622	7701364	34742	HPZHD
2	7701376	7703386	2010	Jin1265
2	7703386	7748990	45604	HPZHD
2	7748990	7821130	72140	Jin1265
2	7821130	7879310	58180	HPZHD
2	7879517	8027305	147788	Jin1265
2	8027305	8066900	39595	HPZHD
2	8067190	8092873	25683	HPZHD
2	8093139	8146499	53360	HPZHD
2	8146499	8162482	15983	Jin1265
2	8162482	8194612	32130	HPZHD
2	8194612	8233765	39153	Jin1265
2	8241026	8278561	37535	HPZHD
2	8278561	8283551	4990	Jin1265
2	8283774	8311429	27655	Jin1265
2	8311504	8374745	63241	Jin1265
2	8375101	8410168	35067	Jin1265
2	8410168	8426956	16788	HPZHD
2	8426956	8520795	93839	Jin1265
2	8477032	8507842	30810	PI437654
2	8521317	8613893	92576	HPZHD
2	8613893	8779051	165158	Jin1265
2	8779325	8818403	39078	HPZHD
2	8818403	8844817	26414	Jin1265
2	8844817	8877908	33091	HPZHD
2	8877908	8885521	7613	Jin1265
2	8917525	8933259	15734	Jin1265
2	8933259	8957897	24638	HPZHD
2	8957897	9012943	55046	Jin1265
2	9012943	9091328	78385	HPZHD
2	9091557	9208367	116810	Jin1265
2	9208553	9285956	77403	Jin1265
2	9289126	9675387	386261	Jin1265
2	9515892	9543453	27561	PI437654
2	9515892	9543453	27561	Forrest
2	9580791	9675387	94596	Hartwig
2	9675672	9793720	118048	Forrest
2	9675672	9821120	145448	Jin1265
2	9696098	9793720	97622	PI437654
2	9824212	9965523	141311	Jin1265
2	9899617	9925714	26097	Forrest
2	9925714	9932954	7240	Hartwig
2	9935407	9964900	29493	Forrest
2	9965043	9966711	1668	Forrest
2	9981645	10114421	132776	Jin1265
2	10000263	10069727	69464	Forrest
2	10245193	10729746	484553	Jin1265
2	10760052	11061166	301114	Jin1265
2	10891323	10897754	6431	Dyer
2	10897754	10999660	101906	Hill
2	10897754	10999660	101906	Lee
2	10999660	11003686	4026	Dyer
2	11084558	11373783	289225	Jin1265
2	11374898	11444564	69666	Jin1265
2	11796862	11900728	103866	Jin1265
2	11900753	12244595	343842	Jin1265
2	11921842	12077403	155561	Forrest
2	12174999	12242666	67667	Bragg
2	12244738	12390006	145268	Jin1265
2	12440609	12505932	65323	Jin1265
2	12563142	12734069	170927	Jin1265
2	12751083	12894023	142940	Jin1265
2	12764722	12824275	59553	Bragg
2	12764722	12824275	59553	Hill
2	12764722	12824275	59553	Lee
2	12767045	12824275	57230	Peking
2	12834247	12894023	59776	Bragg
2	12834247	12894023	59776	Hill
2	12834247	12894023	59776	Lee
2	12834247	12894023	59776	Peking
2	12943993	12989411	45418	Jin1265
2	12988460	13066570	78110	Peking
2	12988460	13071802	83342	Hill
2	12988460	13075432	86972	Lee
2	12988460	13078360	89900	Bragg
2	12989417	13487773	498356	Jin1265
2	13564697	13668437	103740	Jin1265
2	13668480	13723313	54833	Jin1265
2	13729315	13850945	121630	Jin1265
2	13743891	13785132	41241	Hill
2	13743891	13785132	41241	Peking
2	13743891	13850667	106776	Lee
2	13743891	13891643	147752	Bragg
2	14037273	14039119	1846	Hartwig
2	14039119	14161341	122222	Bragg
2	14039119	14174429	135310	Lee
2	14039119	14335750	296631	Jin1265
2	14052925	14163612	110687	Hill
2	14110478	14150474	39996	Peking
2	14174429	14177597	3168	Dyer
2	14177700	14236477	58777	Bragg
2	14177700	14236477	58777	Dyer
2	14236477	14245904	9427	Hartwig
2	14245904	14247465	1561	Bragg
2	14245904	14314980	69076	Dyer
2	14335756	14493967	158211	Jin1265
2	14544479	14991721	447242	Jin1265
2	14835778	14907811	72033	Bragg
2	14991757	15149634	157877	Jin1265
2	15149645	15452784	303139	Jin1265
2	15458661	15810593	351932	Jin1265
2	16309310	16409332	100022	Jin1265
2	16379359	16406457	27098	Hartwig
2	16379359	16416363	37004	Dyer
2	16422206	16469980	47774	Forrest
2	16462242	16681258	219016	Jin1265
2	17249240	17361858	112618	Jin1265
2	17502852	17560045	57193	Jin1265
2	18101227	18188497	87270	Jin1265
2	18516333	18618092	101759	Jin1265
2	18644335	18807548	163213	Jin1265
2	18816423	18932139	115716	Jin1265
2	19319689	19529048	209359	Jin1265
2	20624884	20760794	135910	Jin1265
2	21137394	21197818	60424	Jin1265
2	21289325	21400349	111024	Jin1265
2	21618481	21860069	241588	Jin1265
2	21955096	22026435	71339	Jin1265
2	22374578	22443831	69253	Jin1265
2	22588766	22658708	69942	Jin1265
2	23297651	23405617	107966	Jin1265
2	23697522	23944203	246681	Jin1265
2	24090573	24178087	87514	Jin1265
2	24904612	25039345	134733	Jin1265
2	25202237	25307972	105735	Jin1265
2	25535562	25722320	186758	Jin1265
2	25800345	26230738	430393	Jin1265
2	26070688	26143174	72486	Forrest
2	26070688	26157705	87017	PI437654
2	26283608	26320625	37017	Jin1265
2	26330591	26422255	91664	HPZHD
2	26422255	26490464	68209	Jin1265
2	26490847	26536106	45259	Jin1265
2	26536132	26583374	47242	Jin1265
2	26583374	26640453	57079	HPZHD
2	26640453	26660633	20180	Jin1265
2	26724278	26854691	130413	Jin1265
2	26854691	26988174	133483	HPZHD
2	26988174	27099374	111200	Jin1265
2	27099374	27101181	1807	Bragg
2	27099374	27167946	68572	HPZHD
2	27101181	27139968	38787	PI437654
2	27101181	27139968	38787	Forrest
2	27139968	27143520	3552	Bragg
2	27167946	27194938	26992	Jin1265
2	29060633	29152058	91425	Jin1265
2	29273517	29278968	5451	Jin1265
2	29278968	29322396	43428	HPZHD
2	29324361	29357184	32823	HPZHD
2	29357184	29364105	6921	Jin1265
2	29401789	29502073	100284	Jin1265
2	29507624	29528955	21331	Jin1265
2	29529834	29566523	36689	Jin1265
2	29566523	29592971	26448	HPZHD
2	29602157	29625436	23279	Jin1265
2	29635375	29644678	9303	Jin1265
2	29644678	29695543	50865	HPZHD
2	29708324	29754631	46307	Jin1265
2	29757530	29800884	43354	Jin1265
2	29800884	29858144	57260	HPZHD
2	29858144	29863591	5447	Jin1265
2	29923871	29963899	40028	HPZHD
2	29943444	29965313	21869	Hartwig
2	30038641	30136384	97743	Jin1265
2	30136384	30209104	72720	HPZHD
2	30209104	30210218	1114	Jin1265
2	30610278	30752546	142268	Jin1265
2	31083139	31152192	69053	HPZHD
2	31152415	31188973	36558	HPZHD
2	31189152	31352607	163455	Jin1265
2	31352607	31397279	44672	HPZHD
2	31397279	31429835	32556	Jin1265
2	31429835	31455332	25497	Bragg
2	31429835	31455332	25497	HPZHD
2	31455332	31467755	12423	Jin1265
2	31462474	31483223	20749	Bragg
2	31467755	31483223	15468	HPZHD
2	31484943	31516074	31131	Jin1265
2	31497554	31516112	18558	Bragg
2	31516074	31532592	16518	HPZHD
2	31516112	31532592	16480	PI437654
2	31516112	31532592	16480	Forrest
2	31533341	31562420	29079	HPZHD
2	31535466	31561118	25652	PI437654
2	31535466	31561118	25652	Forrest
2	31561974	31563566	1592	Bragg
2	31562420	31563566	1146	Jin1265
2	31563566	31605750	42184	HPZHD
2	31563566	31608577	45011	PI437654
2	31563566	31608577	45011	Forrest
2	31605750	31651313	45563	Jin1265
2	31608677	31611154	2477	Forrest
2	31611154	31654208	43054	Bragg
2	31651313	31668615	17302	HPZHD
2	31654257	31672310	18053	PI437654
2	31654257	31672310	18053	Forrest
2	31668615	31672752	4137	Jin1265
2	31672310	31691454	19144	Bragg
2	31672752	31689576	16824	HPZHD
2	31689576	31710741	21165	Jin1265
2	31696120	31710741	14621	PI437654
2	31696120	31710741	14621	Forrest
2	31710808	31728635	17827	HPZHD
2	31710808	31728865	18057	PI437654
2	31710808	31728865	18057	Forrest
2	31728736	31825722	96986	HPZHD
2	31729089	31741997	12908	Bragg
2	31741997	31817965	75968	PI437654
2	31741997	31817965	75968	Forrest
2	31817965	31825722	7757	Bragg
2	31825722	31868630	42908	Jin1265
2	31962552	31999799	37247	Jin1265
2	31999799	32090572	90773	HPZHD
2	32090602	32123652	33050	PI437654
2	32090602	32123652	33050	Forrest
2	32090602	32139062	48460	HPZHD
2	32123652	32139005	15353	Bragg
2	32139120	32168613	29493	HPZHD
2	32139122	32179622	40500	PI437654
2	32139122	32179622	40500	Forrest
2	32169164	32186889	17725	HPZHD
2	32179622	32186889	7267	Bragg
2	32187233	32255828	68595	HPZHD
2	32255853	32302551	46698	Jin1265
2	32302551	32354561	52010	HPZHD
2	32355818	32405461	49643	Jin1265
2	32405461	32432230	26769	HPZHD
2	32432230	32449405	17175	Jin1265
2	32449405	32473789	24384	HPZHD
2	32474077	32501967	27890	HPZHD
2	32502078	32534460	32382	HPZHD
2	32534460	32564300	29840	Jin1265
2	32564953	32629522	64569	Jin1265
2	32629522	32663213	33691	HPZHD
2	32663213	32669087	5874	Jin1265
2	32669098	32697221	28123	Jin1265
2	32697221	32737182	39961	HPZHD
2	32737182	32817272	80090	Jin1265
2	32838271	32885369	47098	Jin1265
2	32907662	32946793	39131	Jin1265
2	32946793	32967788	20995	HPZHD
2	33012946	33034834	21888	Jin1265
2	33034834	33159977	125143	HPZHD
2	33159977	33248059	88082	Jin1265
2	33248233	33319833	71600	HPZHD
2	33319833	33383413	63580	Jin1265
2	33383740	33411593	27853	HPZHD
2	33411593	33505448	93855	Jin1265
2	33566545	33647360	80815	Jin1265
2	33672985	33716780	43795	HPZHD
2	33716780	33752230	35450	Jin1265
2	33752625	33790172	37547	Jin1265
2	33801955	33820702	18747	HPZHD
2	33873208	33976694	103486	Jin1265
2	33976694	34043465	66771	HPZHD
2	34043465	34076577	33112	Jin1265
2	34104623	34235491	130868	Jin1265
2	34235519	34288835	53316	Jin1265
2	34288835	34312572	23737	HPZHD
2	34315809	34358389	42580	Jin1265
2	34358389	34389162	30773	HPZHD
2	34389162	34558360	169198	Jin1265
2	34558578	34611964	53386	Jin1265
2	34611964	34646632	34668	HPZHD
2	34646632	34660296	13664	Jin1265
2	34666463	34736073	69610	Jin1265
2	34746281	34844008	97727	Jin1265
2	34887586	34938161	50575	HPZHD
2	34938671	34976233	37562	HPZHD
2	34976233	35034603	58370	Jin1265
2	35054585	35224249	169664	Jin1265
2	35224565	35256834	32269	HPZHD
2	35256834	35301603	44769	Jin1265
2	35301642	35434337	132695	Jin1265
2	35434781	35460858	26077	Jin1265
2	35477746	35569099	91353	Jin1265
2	35569099	35634495	65396	HPZHD
2	35635090	35701912	66822	HPZHD
2	35701912	35716168	14256	Jin1265
2	35729659	35764669	35010	HPZHD
2	35764669	35810223	45554	Jin1265
2	35810627	35873913	63286	HPZHD
2	35873913	35902607	28694	Jin1265
2	35980765	36112214	131449	Jin1265
2	36112524	36117740	5216	Jin1265
2	36117740	36171480	53740	HPZHD
2	36172692	36238435	65743	Jin1265
2	36238435	36253240	14805	HPZHD
2	36253262	36266083	12821	HPZHD
2	36266083	36275769	9686	Jin1265
2	36276201	36508532	232331	Jin1265
2	36508604	36638703	130099	Bragg
2	36508604	36638703	130099	Lee
2	36508604	36661781	153177	Jin1265
2	36579853	36626701	46848	Hill
2	36636845	36638703	1858	Hill
2	36639005	36661100	22095	Hill
2	36639005	36661711	22706	Lee
2	36639005	36702237	63232	Bragg
2	36802885	36806996	4111	Hartwig
2	36802885	37053376	250491	Jin1265
2	36806996	37053376	246380	Dyer
2	36806996	37054317	247321	Bragg
2	37057803	37098960	41157	Jin1265
2	37058475	37086022	27547	Bragg
2	37058475	37086022	27547	Hill
2	37058475	37086022	27547	Lee
2	37099130	37141792	42662	Bragg
2	37118490	37141792	23302	Dyer
2	37141960	37238346	96386	Jin1265
2	37142956	37180066	37110	Hill
2	37142956	37180066	37110	Lee
2	37142956	37225090	82134	Bragg
2	37180516	37224592	44076	Hill
2	37180516	37225090	44574	Lee
2	37238360	37314327	75967	Dyer
2	37238360	37315239	76879	Bragg
2	37238439	37369197	130758	Jin1265
2	37315239	37354744	39505	Forrest
2	37711482	38120922	409440	Jin1265
2	37871283	37912968	41685	Dyer
2	37871283	37933442	62159	Bragg
2	37912968	37936459	23491	Lee
2	37926193	37936459	10266	Hill
2	37933484	37936459	2975	Bragg
2	37939969	37970837	30868	Bragg
2	37939969	37970837	30868	Hill
2	37939969	37970837	30868	Lee
2	37970889	38070874	99985	Bragg
2	37970889	38096004	125115	Hill
2	37970889	38096004	125115	Lee
2	37973675	38033732	60057	Peking
2	38034985	38080106	45121	Peking
2	38071417	38096004	24587	Bragg
2	38179446	38243193	63747	Bragg
2	38180850	38217336	36486	Jin1265
2	38180905	38243193	62288	Hill
2	38180905	38243193	62288	Lee
2	38217336	38258608	41272	HPZHD
2	38217445	38243193	25748	Peking
2	38258608	38272996	14388	Jin1265
2	38274682	38333466	58784	Jin1265
2	38353153	38420365	67212	Bragg
2	38353153	38804354	451201	Jin1265
2	38367737	38379245	11508	Hill
2	38379245	38414213	34968	Dyer
2	38414213	38420365	6152	Hill
2	38420513	38498747	78234	Bragg
2	38420513	38498747	78234	Hill
2	38420513	38498747	78234	Lee
2	38565434	38681122	115688	Bragg
2	38580598	38618719	38121	Hill
2	38618719	38622739	4020	Dyer
2	38623198	38664234	41036	Hill
2	38650217	38673828	23611	Lee
2	38673828	38681122	7294	Dyer
2	38687348	38761966	74618	Bragg
2	38727183	38761966	34783	Dyer
2	38762156	38804354	42198	Bragg
2	38762156	38804354	42198	Dyer
2	38804392	39094515	290123	Jin1265
2	38804499	38972235	167736	Bragg
2	38823064	38972235	149171	Hill
2	38823064	38972235	149171	Lee
2	39001303	39094512	93209	Bragg
2	39105882	39285098	179216	Jin1265
2	39105888	39160018	54130	Bragg
2	39285098	39323623	38525	HPZHD
2	39323623	39337586	13963	Jin1265
2	39337952	39487981	150029	Jin1265
2	39508206	39774342	266136	Jin1265
2	39775691	39880351	104660	Jin1265
2	39848494	39872760	24266	Bragg
2	39945111	40598438	653327	Jin1265
2	40173880	40211266	37386	Bragg
2	40173880	40211266	37386	Hill
2	40173880	40211266	37386	Lee
2	40599091	40657421	58330	Jin1265
2	40613441	40657421	43980	Bragg
2	40657421	40699065	41644	Hartwig
2	40657665	40869230	211565	Jin1265
2	40782667	40869230	86563	Bragg
2	40920793	41037474	116681	Jin1265
2	40954349	40989079	34730	Bragg
2	40990949	41021796	30847	Bragg
2	41021997	41037876	15879	Hartwig
2	41037876	41110512	72636	Bragg
2	41037876	41172572	134696	Jin1265
2	41125253	41137136	11883	Bragg
2	41172649	41472975	300326	Jin1265
2	41514039	41642332	128293	Jin1265
2	41645721	41957522	311801	Jin1265
2	41964885	42109716	144831	Jin1265
2	42181894	42388473	206579	Jin1265
2	42388476	42468557	80081	Jin1265
2	42438225	42503631	65406	PI437654
2	42438225	42503631	65406	Forrest
2	42468557	42563218	94661	HPZHD
2	42504141	42537030	32889	PI437654
2	42504141	42537030	32889	Forrest
2	42539115	42563218	24103	Bragg
2	42539115	42588032	48917	Hartwig
2	42563218	42565799	2581	Jin1265
2	42565799	42626436	60637	HPZHD
2	42626436	42634326	7890	Jin1265
2	42676967	42729705	52738	Jin1265
2	42890873	42964889	74016	Jin1265
2	42983558	43008786	25228	Jin1265
2	43078995	43220099	141104	Jin1265
2	43213983	43555233	341250	PI437654
2	43214607	43555233	340626	Forrest
2	43220099	43555233	335134	HPZHD
2	43555233	43809031	253798	Jin1265
2	43817647	43937087	119440	Jin1265
2	43937087	44050089	113002	HPZHD
2	43937087	44050089	113002	PI437654
2	44050089	44120305	70216	Jin1265
2	44186806	44189160	2354	Jin1265
2	44189160	44297467	108307	HPZHD
2	44298138	44330449	32311	HPZHD
2	44330449	44338365	7916	Jin1265
2	44338365	44465156	126791	HPZHD
2	44338365	44465156	126791	PI437654
2	44465156	44468636	3480	Jin1265
2	44474131	44543190	69059	HPZHD
2	44477317	44543850	66533	Hartwig
2	44543190	44557537	14347	Jin1265
2	45055039	45115004	59965	Jin1265
2	45102575	45195223	92648	Hartwig
2	45115004	45195223	80219	HPZHD
2	45195223	45196649	1426	Jin1265
2	45196649	45386276	189627	HPZHD
2	45219656	45312688	93032	PI437654
2	45386276	45524872	138596	Jin1265
2	45524923	45568788	43865	Jin1265
2	45568838	45768767	199929	Jin1265
2	45700026	45769626	69600	Hartwig
2	45771763	45840381	68618	Jin1265
2	45917848	46022568	104720	Jin1265
2	45929028	46022568	93540	PI437654
2	46022623	46556538	533915	Jin1265
2	46248012	46334402	86390	PI437654
2	46335855	46422504	86649	PI437654
2	46423891	46556538	132647	PI437654
2	46491708	46551987	60279	Lee
2	46498253	46550401	52148	Hill
2	46556569	46590465	33896	Hartwig
2	46556639	46732453	175814	Jin1265
2	46590465	46641744	51279	PI437654
2	46590569	46636651	46082	Lee
2	46777933	46802503	24570	Jin1265
2	46802503	46975876	173373	HPZHD
2	46887516	46986543	99027	PI437654
2	46975876	46980462	4586	Jin1265
2	46980462	47092678	112216	HPZHD
2	46986543	47040871	54328	Hartwig
2	47092678	47093842	1164	Jin1265
2	47093842	47140623	46781	HPZHD
2	47093842	47172954	79112	PI437654
2	47140623	47270416	129793	Jin1265
2	47173973	47269522	95549	PI437654
2	47173973	47269522	95549	Dyer
2	47270416	47364714	94298	HPZHD
2	47270416	47401648	131232	PI437654
2	47270416	47401648	131232	Dyer
2	47364714	47403393	38679	Jin1265
2	47403393	47575918	172525	HPZHD
2	47575918	47577449	1531	Jin1265
2	47658088	47763015	104927	Jin1265
2	47763015	47956195	193180	HPZHD
2	47956195	47976374	20179	Jin1265
2	48048472	48354738	306266	Jin1265
2	48190178	48243004	52826	Bragg
2	48190178	48243004	52826	Dyer
2	48354815	48483118	128303	Jin1265
2	48505982	48570528	64546	Jin1265
3	53549	322388	268839	PI437654
3	122988	194207	71219	Jin1265
3	194234	352279	158045	Jin1265
3	352279	415251	62972	HPZHD
3	497917	599834	101917	PI437654
3	498981	599128	100147	HPZHD
3	705860	759042	53182	PI437654
3	705860	782109	76249	Jin1265
3	866148	992765	126617	Jin1265
3	992891	1092436	99545	Jin1265
3	1092436	1110383	17947	HPZHD
3	1092436	1110677	18241	PI437654
3	1132120	1161356	29236	HPZHD
3	1169283	1220401	51118	Jin1265
3	1220401	1256643	36242	HPZHD
3	1225100	1256643	31543	PI437654
3	1256867	1263736	6869	Jin1265
3	1263736	1520777	257041	HPZHD
3	1340255	1533045	192790	PI437654
3	1520777	1533045	12268	Jin1265
3	1533236	1702644	169408	Jin1265
3	1703453	1913365	209912	Jin1265
3	1794316	1939745	145429	PI437654
3	1913365	2000829	87464	HPZHD
3	1939874	1977623	37749	PI437654
3	2000829	2006564	5735	Jin1265
3	2007340	2359749	352409	Jin1265
3	2189736	2215807	26071	PI437654
3	2216087	2261301	45214	PI437654
3	2351566	2359779	8213	Hartwig
3	2359779	2373405	13626	PI437654
3	2359779	2393803	34024	Jin1265
3	2393803	2451632	57829	HPZHD
3	2451632	2609156	157524	Jin1265
3	2750859	2825131	74272	Jin1265
3	2840631	2866359	25728	Jin1265
3	2892480	2953158	60678	Jin1265
3	2956220	2996847	40627	Jin1265
3	2996847	3032362	35515	HPZHD
3	3032362	3084975	52613	Jin1265
3	3084975	3115149	30174	HPZHD
3	3115149	3163711	48562	Jin1265
3	3190264	3193280	3016	Jin1265
3	3193280	3272059	78779	HPZHD
3	3272225	3297553	25328	HPZHD
3	3297553	3316479	18926	Jin1265
3	3348584	3410947	62363	Jin1265
3	3415757	3427951	12194	Jin1265
3	3469232	3495115	25883	Jin1265
3	3508058	3707145	199087	Jin1265
3	3607186	3707145	99959	PI437654
3	3707146	3782287	75141	Jin1265
3	3707825	3782287	74462	PI437654
3	3783787	4003049	219262	Jin1265
3	3864532	3918951	54419	PI437654
3	3919980	3959991	40011	PI437654
3	4141359	4162768	21409	Jin1265
3	4218813	4284649	65836	Jin1265
3	4297660	4337126	39466	Jin1265
3	4337347	4379914	42567	Jin1265
3	4380631	4516167	135536	Jin1265
3	4516671	4570810	54139	Jin1265
3	4634040	4669136	35096	Jin1265
3	4699235	4718436	19201	Jin1265
3	4733763	4790997	57234	Jin1265
3	4881694	4891425	9731	Jin1265
3	4916831	4930400	13569	Jin1265
3	4934081	5012869	78788	Jin1265
3	5058679	5125217	66538	Jin1265
3	5128790	5154793	26003	Jin1265
3	5169228	5193526	24298	Jin1265
3	5194970	5217046	22076	Jin1265
3	5217046	5233043	15997	HPZHD
3	5375907	5377999	2092	Jin1265
3	5377999	5406914	28915	HPZHD
3	5406914	5449219	42305	Jin1265
3	5478236	5479408	1172	Jin1265
3	5479408	5488031	8623	HPZHD
3	5577772	5610234	32462	HPZHD
3	5610788	5632062	21274	HPZHD
3	5632101	5633133	1032	Jin1265
3	5633133	5720398	87265	HPZHD
3	5791613	5854112	62499	HPZHD
3	5854112	5889955	35843	Jin1265
3	5889955	5939835	49880	HPZHD
3	5965288	5977381	12093	Jin1265
3	5977381	6007843	30462	HPZHD
3	6128333	6196003	67670	Jin1265
3	6196136	6262458	66322	Jin1265
3	6434641	6442902	8261	Jin1265
3	6442902	6470165	27263	HPZHD
3	6480128	6595950	115822	HPZHD
3	6614468	6636533	22065	HPZHD
3	6665077	6785485	120408	HPZHD
3	6841062	6864694	23632	Jin1265
3	6883648	6915553	31905	HPZHD
3	6956531	7026786	70255	Jin1265
3	7027855	7090332	62477	HPZHD
3	7090332	7245794	155462	Jin1265
3	7470486	7663609	193123	HPZHD
3	7663609	7666515	2906	Jin1265
3	7666515	7723265	56750	HPZHD
3	7724047	7825063	101016	HPZHD
3	7880413	7991527	111114	HPZHD
3	8018951	8065943	46992	Jin1265
3	8158745	8218236	59491	HPZHD
3	8218458	8285646	67188	HPZHD
3	8379254	8403443	24189	Jin1265
3	8403750	8408574	4824	Jin1265
3	8408574	8440625	32051	HPZHD
3	8440625	8446955	6330	Jin1265
3	8446955	8491195	44240	HPZHD
3	8494127	8529921	35794	HPZHD
3	8529921	8530994	1073	Jin1265
3	8534168	8635009	100841	HPZHD
3	8668433	8788059	119626	HPZHD
3	8788059	8791316	3257	Jin1265
3	9027982	9052400	24418	Jin1265
3	9052400	9192885	140485	HPZHD
3	9192885	9203060	10175	Jin1265
3	9203980	9220019	16039	Jin1265
3	9220019	9264615	44596	HPZHD
3	9264615	9269717	5102	Jin1265
3	9307857	9374736	66879	HPZHD
3	9374736	9412637	37901	Jin1265
3	9420212	9445822	25610	HPZHD
3	9445822	9451014	5192	Jin1265
3	9451014	9470956	19942	HPZHD
3	9630577	9692769	62192	HPZHD
3	9692769	9728174	35405	Jin1265
3	9771644	9793543	21899	HPZHD
3	9793543	9822891	29348	Jin1265
3	9823203	9902269	79066	HPZHD
3	9935738	10036696	100958	Jin1265
3	10036696	10104810	68114	HPZHD
3	10297754	10418474	120720	HPZHD
3	10418474	10420270	1796	Jin1265
3	10480287	10546410	66123	Jin1265
3	10640147	10641288	1141	Jin1265
3	10641288	10703099	61811	HPZHD
3	10703099	10705044	1945	Jin1265
3	10992686	11019748	27062	HPZHD
3	11019748	11049702	29954	Jin1265
3	11238385	11262847	24462	Jin1265
3	11263316	11404521	141205	Jin1265
3	11404936	11506293	101357	Jin1265
3	11540614	11573963	33349	HPZHD
3	11573963	11576040	2077	Jin1265
3	11614512	11672733	58221	HPZHD
3	11672733	11674316	1583	Jin1265
3	12159507	12234093	74586	Jin1265
3	12524730	12594445	69715	PI437654
3	12606448	12622067	15619	Hartwig
3	12622067	12688362	66295	PI437654
3	12688399	12755404	67005	HPZHD
3	12688399	12755404	67005	PI437654
3	12770887	12855077	84190	PI437654
3	12855077	12870274	15197	Hartwig
3	12871191	12924815	53624	Hartwig
3	12911878	12960970	49092	Jin1265
3	13088169	13099380	11211	Jin1265
3	13099380	13125591	26211	HPZHD
3	13125622	13168994	43372	HPZHD
3	13169191	13193476	24285	HPZHD
3	13193618	13207091	13473	Jin1265
3	13207091	13283370	76279	HPZHD
3	13283370	13287804	4434	Jin1265
3	13322751	13380475	57724	HPZHD
3	13380475	13394376	13901	Jin1265
3	13472422	13504099	31677	Jin1265
3	13534091	13556948	22857	Jin1265
3	13556948	13693383	136435	HPZHD
3	13739858	13778608	38750	Jin1265
3	13921014	13978977	57963	Jin1265
3	13984473	14044258	59785	Jin1265
3	14070008	14144374	74366	Jin1265
3	14495778	14569390	73612	Jin1265
3	14582853	14747557	164704	Jin1265
3	15144387	15181487	37100	HPZHD
3	15181487	15202171	20684	Jin1265
3	15202171	15249887	47716	HPZHD
3	15323976	15394777	70801	Jin1265
3	15424401	15489845	65444	Jin1265
3	15760156	15805180	45024	Jin1265
3	16103201	16117555	14354	HPZHD
3	16198544	16248937	50393	HPZHD
3	16283893	16318350	34457	HPZHD
3	16318350	16330969	12619	Jin1265
3	16331207	16385144	53937	HPZHD
3	16385144	16404007	18863	Jin1265
3	16404007	16430664	26657	HPZHD
3	16437966	16460023	22057	Jin1265
3	16460023	16495863	35840	HPZHD
3	16568678	16594598	25920	HPZHD
3	16594598	16620622	26024	Jin1265
3	16620988	16628480	7492	Jin1265
3	16628480	16692950	64470	HPZHD
3	16838512	16880977	42465	Jin1265
3	16880977	16986075	105098	HPZHD
3	16986162	17095881	109719	HPZHD
3	19109909	19198053	88144	Jin1265
3	19198053	19279661	81608	HPZHD
3	19279666	19301391	21725	Jin1265
3	19301391	19323612	22221	HPZHD
3	19323654	19342867	19213	HPZHD
3	19343660	19358848	15188	HPZHD
3	19358848	19380979	22131	Jin1265
3	19380979	19391769	10790	HPZHD
3	19391769	19393703	1934	Jin1265
3	19393703	19417486	23783	HPZHD
3	19417535	19456379	38844	HPZHD
3	19524731	19535337	10606	HPZHD
3	19536060	19577454	41394	HPZHD
3	19589380	19594212	4832	Jin1265
3	19594212	19607486	13274	HPZHD
3	19665177	19780996	115819	HPZHD
3	19835342	19859629	24287	Jin1265
3	20025045	20070330	45285	Jin1265
3	20070330	20112680	42350	HPZHD
3	20112680	20128424	15744	Jin1265
3	20194252	20256303	62051	HPZHD
3	20311007	20355478	44471	HPZHD
3	20355478	20360080	4602	Jin1265
3	20407818	20446844	39026	Jin1265
3	20516015	20529498	13483	Jin1265
3	20529498	20565154	35656	HPZHD
3	20598799	20620271	21472	Jin1265
3	20723351	20786778	63427	Jin1265
3	20854357	20862722	8365	Jin1265
3	20862722	20899221	36499	HPZHD
3	20904945	20993645	88700	HPZHD
3	20993645	20995307	1662	Jin1265
3	21042366	21065555	23189	Jin1265
3	21065555	21131046	65491	HPZHD
3	21131046	21142526	11480	Jin1265
3	21207275	21231131	23856	Jin1265
3	21231131	21300572	69441	HPZHD
3	21428422	21475035	46613	HPZHD
3	21475369	21530252	54883	HPZHD
3	21530410	21613085	82675	Jin1265
3	21677731	21754439	76708	Jin1265
3	21755661	21836904	81243	HPZHD
3	21836904	21843522	6618	Jin1265
3	21918980	21950926	31946	HPZHD
3	21950926	22063057	112131	Jin1265
3	22245532	22283455	37923	Jin1265
3	22300853	22330118	29265	HPZHD
3	22361818	22420365	58547	Jin1265
3	22429703	22450022	20319	Jin1265
3	22450022	22479494	29472	HPZHD
3	22480738	22512928	32190	HPZHD
3	22512928	22522991	10063	Jin1265
3	22527120	22615702	88582	Jin1265
3	22676645	22707559	30914	Jin1265
3	22707559	22754703	47144	HPZHD
3	22762651	22779444	16793	Jin1265
3	22779585	22851699	72114	Jin1265
3	22851699	22962353	110654	HPZHD
3	23050433	23152507	102074	Jin1265
3	23375167	23449030	73863	Jin1265
3	23449740	23564328	114588	Jin1265
3	23597035	23643086	46051	Jin1265
3	23663948	23726846	62898	Jin1265
3	23731890	23745472	13582	Jin1265
3	23745472	23834625	89153	HPZHD
3	23834639	23887614	52975	HPZHD
3	23887614	23915087	27473	Jin1265
3	23915087	23934393	19306	HPZHD
3	23934393	23936779	2386	Jin1265
3	23940074	23991459	51385	Jin1265
3	23997256	24020428	23172	Jin1265
3	24090807	24100028	9221	Jin1265
3	24100028	24144680	44652	HPZHD
3	24144680	24155130	10450	Jin1265
3	24228281	24302699	74418	Jin1265
3	24349374	24387419	38045	HPZHD
3	24387419	24391029	3610	Jin1265
3	24478021	24552325	74304	HPZHD
3	24647645	24685501	37856	Jin1265
3	24726872	24749144	22272	Jin1265
3	24749144	24821215	72071	HPZHD
3	24821215	24839966	18751	Jin1265
3	24906805	24926075	19270	HPZHD
3	24992024	25046410	54386	HPZHD
3	25046410	25060626	14216	Jin1265
3	25072495	25159168	86673	HPZHD
3	25159168	25160226	1058	Jin1265
3	25160226	25248289	88063	HPZHD
3	25340771	25406557	65786	HPZHD
3	25408842	25420328	11486	Jin1265
3	25420550	25430633	10083	HPZHD
3	25430633	25445298	14665	Jin1265
3	25604609	25619252	14643	HPZHD
3	25619252	25621477	2225	Jin1265
3	25621477	25678429	56952	HPZHD
3	25764041	25770345	6304	Jin1265
3	25772786	25781465	8679	HPZHD
3	25782340	25784722	2382	Jin1265
3	25784722	25805540	20818	HPZHD
3	25822767	25831404	8637	Jin1265
3	25831404	25843961	12557	HPZHD
3	25843961	25848383	4422	Jin1265
3	25860790	25863185	2395	Jin1265
3	25863185	25877313	14128	HPZHD
3	25877313	25878975	1662	Jin1265
3	25926556	25948594	22038	HPZHD
3	25948594	25952698	4104	Jin1265
3	25953500	25970691	17191	Jin1265
3	25970691	26000367	29676	HPZHD
3	26000367	26018524	18157	Jin1265
3	26018611	26037707	19096	HPZHD
3	26037707	26055159	17452	Jin1265
3	26284388	26354050	69662	HPZHD
3	26670591	26790662	120071	HPZHD
3	26790662	26816092	25430	Jin1265
3	26870431	26952080	81649	Jin1265
3	26952080	27024496	72416	HPZHD
3	27024878	27072128	47250	HPZHD
3	27073052	27098430	25378	Jin1265
3	27098432	27128285	29853	HPZHD
3	27128285	27158023	29738	Jin1265
3	27158023	27202421	44398	HPZHD
3	27234120	27253513	19393	HPZHD
3	27285441	27339382	53941	HPZHD
3	27537602	27573262	35660	HPZHD
3	27573262	27597153	23891	Jin1265
3	27597350	27645398	48048	Jin1265
3	27645849	27720171	74322	Jin1265
3	27835475	27837565	2090	Jin1265
3	27837565	27906306	68741	HPZHD
3	28226608	28408076	181468	Jin1265
3	28434432	28494057	59625	Jin1265
3	28494057	28632819	138762	HPZHD
3	28632819	28642821	10002	Jin1265
3	28642821	28730260	87439	HPZHD
3	28730398	28781075	50677	HPZHD
3	28781075	28801775	20700	Jin1265
3	28800223	28820538	20315	PI437654
3	28801821	28828019	26198	HPZHD
3	28808083	28827983	19900	Dyer
3	28828527	28900502	71975	HPZHD
3	28830709	28886202	55493	Hill
3	28830709	28900502	69793	PI437654
3	28886202	28900502	14300	Dyer
3	28900836	28931691	30855	HPZHD
3	28926398	28963146	36748	PI437654
3	28926398	28963146	36748	Dyer
3	28931691	28932716	1025	Jin1265
3	28932716	28951958	19242	HPZHD
3	28951958	28957836	5878	Jin1265
3	28957836	29120183	162347	HPZHD
3	29120183	29164082	43899	Jin1265
3	29178999	29289678	110679	HPZHD
3	29300591	29354213	53622	Jin1265
3	29371446	29402147	30701	Jin1265
3	29403003	29470539	67536	HPZHD
3	29478909	29487879	8970	HPZHD
3	29487879	29494104	6225	Jin1265
3	29521928	29553672	31744	Jin1265
3	29553672	29618980	65308	HPZHD
3	29618980	29625034	6054	Jin1265
3	29625034	29687625	62591	HPZHD
3	29689200	29726065	36865	HPZHD
3	29726065	29727473	1408	Jin1265
3	29844863	29876562	31699	Jin1265
3	29933158	29983942	50784	HPZHD
3	29983942	29991413	7471	Jin1265
3	30135211	30228728	93517	Jin1265
3	30273735	30282038	8303	Jin1265
3	30282436	30339576	57140	Jin1265
3	30411357	30484888	73531	Jin1265
3	30490056	30550357	60301	Jin1265
3	30638176	30705636	67460	Jin1265
3	30871851	30962289	90438	Jin1265
3	31174500	31216103	41603	Jin1265
3	31175868	31216103	40235	Forrest
3	31216103	31218154	2051	Hartwig
3	32472441	32613068	140627	Jin1265
3	32613068	32696173	83105	HPZHD
3	32623641	32668309	44668	Dyer
3	32717705	32788146	70441	HPZHD
3	32788146	32801255	13109	Jin1265
3	32794558	32813004	18446	Dyer
3	32801304	32850718	49414	HPZHD
3	32813004	32854347	41343	Lee
3	32827159	32850397	23238	Hill
3	32828550	32850298	21748	Bragg
3	32854955	33026820	171865	HPZHD
3	32888196	32961366	73170	Bragg
3	32888196	32990031	101835	Hill
3	32888196	32990031	101835	Lee
3	32990258	33043333	53075	Dyer
3	32990258	33044177	53919	Bragg
3	33026820	33087583	60763	Jin1265
3	33114118	33170755	56637	HPZHD
3	33121867	33127145	5278	Dyer
3	33121867	33170787	48920	PI437654
3	33127145	33170755	43610	Lee
3	33180096	33236414	56318	PI437654
3	33180096	33236414	56318	Forrest
3	33180096	33278399	98303	Jin1265
3	33359100	33394310	35210	Jin1265
3	33403295	33561095	157800	Jin1265
3	33561827	33686422	124595	Jin1265
3	33692557	33814843	122286	Jin1265
3	33815114	33898911	83797	Jin1265
3	33899120	33935669	36549	Jin1265
3	33935728	34516007	580279	Jin1265
3	34299380	34329554	30174	Lee
3	34299380	34332568	33188	Bragg
3	34329554	34332568	3014	Dyer
3	34334493	34373792	39299	Hill
3	34373994	34412153	38159	Dyer
3	34412203	34463041	50838	Dyer
3	34463041	34516007	52966	Hartwig
3	34518417	34610283	91866	Jin1265
3	34518471	34552246	33775	Dyer
3	34626040	34842545	216505	Jin1265
3	34844234	34973107	128873	Jin1265
3	34978044	35083885	105841	Jin1265
3	35117023	35254327	137304	Jin1265
3	35217055	35253848	36793	Dyer
3	35276265	35322716	46451	HPZHD
3	35322716	35388251	65535	Jin1265
3	35331499	35379114	47615	Dyer
3	35379114	35392884	13770	Hartwig
3	35393202	35414829	21627	Jin1265
3	35414829	35470147	55318	HPZHD
3	35470147	35484984	14837	Jin1265
3	35516996	35557127	40131	Jin1265
3	35580188	35669559	89371	Jin1265
3	35669559	35732425	62866	HPZHD
3	35732651	35784502	51851	HPZHD
3	35784502	35870290	85788	Jin1265
3	36095474	36144571	49097	Jin1265
3	36398647	36980370	581723	Jin1265
3	37412833	37490367	77534	Jin1265
3	37490864	37503421	12557	Jin1265
3	37503421	37539277	35856	HPZHD
3	37539277	37586707	47430	Jin1265
3	37654510	37673189	18679	Jin1265
3	37673189	37731617	58428	HPZHD
3	37731617	38016298	284681	Jin1265
3	38016298	38089870	73572	HPZHD
3	38016298	38089870	73572	PI437654
3	38016298	38089870	73572	Dyer
3	38089870	38153698	63828	Jin1265
3	38132383	38227654	95271	PI437654
3	38132383	38242710	110327	Dyer
3	38153698	38283097	129399	HPZHD
3	38242956	38273156	30200	PI437654
3	38242956	38273156	30200	Dyer
3	38273719	38281059	7340	Dyer
3	38273719	38438653	164934	PI437654
3	38281059	38438653	157594	Hill
3	38283180	38438653	155473	HPZHD
3	38319900	38438653	118753	Lee
3	38319900	38438653	118753	Peking
3	38408666	38438653	29987	Forrest
3	38438653	38457480	18827	Jin1265
3	38474881	38523328	48447	Jin1265
3	38714332	39176282	461950	Jin1265
3	39176282	39213296	37014	HPZHD
3	39213296	39389164	175868	Jin1265
3	39390048	39629124	239076	Jin1265
[truncated: 10,557 more rows]

## Sheet: Supplementary Table S7
Supplementary Table S7. Known functional genes identified in the IBD fragments of ZP selected at least two consecutive breeding generation.
Chromosome	Gene ID (a2)	Physical position	Gene name	Donors			Reference (Doi)	Related trait
1	Glyma.01G008600	837682..840121	GmGBP1	Dyer			10.1111/tpj.14025	Flowering time and maturity time
1	Glyma.01G240100	56405423..56412746	Pd1	Hill	PI437654		10.1016/j.molp.2020.10.004	Pubescence Density
2	Glyma.02G269500	45376263..45380543	Gmhs1_1	HPZHD			10.1038/ng.3339	Hard-seededness
2	Glyma.02G076900	6682830..6686764	GmNNL1	Bragg			10.1038/s41477-020-00832-7	Nodule Number
5	Glyma.05G244100	41852863..41854961	GmST05	Bragg	Dyer		10.1111/pbi.13865	Seed size and quality
6	Glyma.06G207800	20207077..20207940	E1	Lee	Hill	Bragg	10.1073/pnas.1117982109	Flowering time
7	Glyma.07G048500	4102968..4114174	GmLHY1b	Lee	Hill	Bragg	10.1186/s12870-019-2145-8	Plant height and internode length
7	Glyma.07G195900	36437193..36449264	NSFRAN07	Dyer	PI437654		10. 1073/pnas.1717070115	Rsistance to soybean cyst nematodes
8	Glyma.08G108900	8358422..8363343	Rhg4	Dyer	HPZHD	PI437654	10.1038/nature11651	Rsistance to soybean cyst nematodes
12	Glyma.12G073900	5508365..5522772	Tof12	Bragg	Dyer		10.1038/s41588-020-0604-7	Flowering time
15	Glyma.15G049200	3874867..3876757	GmSWEET39	Bragg	Dyer		10.1111/nph.16250	Seed oil content
16	Glyma.16G017400	1526133..1539596	GmLHY1a	HPZHD	PI437654		10.1186/s12870-019-2145-8	Plant height and internode length
16	Glyma.16G154200	31463230..31469750	Syntaxin1	Bragg	Dyer		10.1111/TPJ.14923	Rsistance to soybean cyst nematodes
17	Glyma.17G221100	37364357..37369545	PP2C	PI437654	Forrest		10.1016/j.molp.2017.03.006	100-seed weight
18	Glyma.18G022500	1641008..1645711	rhg1	Peking	HPZHD	PI437654	10.1126/science.1228746	Rsistance to soybean cyst nematodes
19	Glyma.19G224200	47633059..47641958	E3	Peking	Bragg	PI437654	10.1534/genetics.108.098772	Flowering time
19	Glyma.19G260900	50396380..50409947	GmLHY2a	HPZHD			10.1186/s12870-019-2145-8	Plant height and internode length
19	Glyma.19G194300	45183357..45185175	Dt1	Bragg			10.1073/pnas.1000088107	Determinate growth
20	Glyma.20G013000	1119648..1121527	GmMYBR	Bragg			10.1093/jxb/erab152	Pigmentation of seed coat

## Sheet: Supplementary Table S8
Supplementary Table S8. Specific and common IBD fragments of three ancestral resistance genotypes contributing to ZP.
Chromosome	Start	End	Length	Source
1	11774	39802	28028	Specific PI437654
1	99636	231687	132051	Specific PI437654
1	231793	314581	82788	Specific PI437654
1	317611	360793	43182	Specific HPZHD
1	369910	413028	43118	Specific HPZHD
1	417496	457074	39578	Specific PI437654
1	504820	519808	14988	Specific Peking
1	519808	583746	63938	Common Peking and PI437654
1	583746	677067	93321	Specific PI437654
1	677067	704394	27327	Common Peking and PI437654
1	704394	752734	48340	Specific Peking
1	938279	1017062	78783	Specific Peking
1	1081807	1121246	39439	Specific Peking
1	2197771	2251531	53760	Specific PI437654
1	2265056	2285067	20011	Specific PI437654
1	4065779	4174762	108983	Specific PI437654
1	4175590	4189550	13960	Specific PI437654
1	4189603	4558567	368964	Specific PI437654
1	4558979	4656149	97170	Specific PI437654
1	4692962	4694162	1200	Specific PI437654
1	4696938	5089656	392718	Specific PI437654
1	5131920	5209893	77973	Specific PI437654
1	5310252	5447013	136761	Specific PI437654
1	5447013	5541765	94752	Common HPZHD and PI437654
1	5541774	5596584	54810	Specific PI437654
1	5735030	5782706	47676	Specific PI437654
1	5782706	5814531	31825	Common HPZHD and PI437654
1	5814531	5824843	10312	Specific PI437654
1	5824843	5899676	74833	Common HPZHD and PI437654
1	5899676	5908163	8487	Specific PI437654
1	5908163	5946551	38388	Common HPZHD and PI437654
1	5946551	6002557	56006	Specific PI437654
1	6002557	6038570	36013	Common HPZHD and PI437654
1	6038570	6041399	2829	Specific PI437654
1	6050295	6119848	69553	Specific PI437654
1	6324367	6325696	1329	Specific HPZHD
1	6325696	6348780	23084	Common HPZHD and PI437654
1	6348780	6351274	2494	Specific PI437654
1	6384555	6391435	6880	Specific PI437654
1	6391435	6408165	16730	Common HPZHD and PI437654
1	6409566	6441896	32330	Common HPZHD and PI437654
1	6441896	6483927	42031	Specific PI437654
1	6484057	6559937	75880	Specific PI437654
1	6560610	6651953	91343	Specific PI437654
1	6778546	6814753	36207	Specific PI437654
1	6814753	6879614	64861	Common HPZHD and PI437654
1	6879614	6888801	9187	Specific HPZHD
1	6889490	6976589	87099	Specific PI437654
1	6976589	7008754	32165	Common HPZHD and PI437654
1	7008857	7029606	20749	Common HPZHD and PI437654
1	7029606	7053447	23841	Specific PI437654
1	7053577	7139062	85485	Specific PI437654
1	7141568	7181628	40060	Specific PI437654
1	7192669	7328870	136201	Specific PI437654
1	7329695	7404053	74358	Specific PI437654
1	7438710	7645376	206666	Specific PI437654
1	8002409	8054751	52342	Specific PI437654
1	8074030	8122212	48182	Specific PI437654
1	8262607	8419818	157211	Specific PI437654
1	8420986	8548173	127187	Specific PI437654
1	8601696	8656304	54608	Specific PI437654
1	9068399	9146593	78194	Specific PI437654
1	9192700	9240916	48216	Specific PI437654
1	9241061	9245380	4319	Specific PI437654
1	9288830	9326376	37546	Specific PI437654
1	9525326	9573843	48517	Specific PI437654
1	9749290	9822309	73019	Specific PI437654
1	9913519	10007743	94224	Specific PI437654
1	10008629	10065916	57287	Specific PI437654
1	11748218	11752616	4398	Specific Peking
1	12324116	12389133	65017	Specific PI437654
1	13219586	13232780	13194	Specific Peking
1	13290057	13338217	48160	Specific PI437654
1	14379924	14405522	25598	Specific PI437654
1	15322127	15380388	58261	Specific PI437654
1	16991637	16995240	3603	Specific PI437654
1	17674599	17683251	8652	Specific PI437654
1	17737359	17791658	54299	Specific PI437654
1	18269100	18327678	58578	Specific PI437654
1	18399119	18449095	49976	Specific PI437654
1	19028766	19062128	33362	Specific PI437654
1	19062717	19078570	15853	Specific PI437654
1	19635923	19640769	4846	Specific PI437654
1	19878985	19882184	3199	Specific PI437654
1	19887921	19923732	35811	Specific PI437654
1	20191137	20249544	58407	Specific PI437654
1	20302537	20314241	11704	Specific PI437654
1	20466968	20522067	55099	Common Peking and PI437654
1	20522067	20663725	141658	Specific PI437654
1	20955209	21026584	71375	Specific PI437654
1	23547991	23716362	168371	Specific PI437654
1	28656505	28708937	52432	Specific Peking
1	29140633	29163245	22612	Specific HPZHD
1	29469162	29482494	13332	Specific HPZHD
1	30749072	30754923	5851	Specific HPZHD
1	31607355	31642540	35185	Specific HPZHD
1	44866843	44908063	41220	Specific PI437654
1	44911573	45020043	108470	Specific PI437654
1	45119016	45140158	21142	Specific PI437654
1	45229470	45302023	72553	Specific PI437654
1	45319728	45327622	7894	Specific PI437654
1	48995872	49060016	64144	Specific HPZHD
1	49379618	49422786	43168	Specific HPZHD
1	49442546	49494679	52133	Specific HPZHD
1	49526732	49941615	414883	Specific HPZHD
1	50590106	50717894	127788	Specific HPZHD
1	51458951	51526228	67277	Specific HPZHD
1	54153643	54164558	10915	Specific HPZHD
1	55390208	55402223	12015	Specific Peking
1	55404734	55465906	61172	Specific Peking
1	55819288	55891896	72608	Specific HPZHD
1	56310514	56399342	88828	Specific PI437654
1	56503117	56518730	15613	Specific Peking
1	56627536	56693436	65900	Common Peking and PI437654
1	56693436	56696335	2899	Specific Peking
1	56706278	56738491	32213	Specific PI437654
2	952631	1008970	56339	Specific HPZHD
2	6977764	7199456	221692	Specific HPZHD
2	7199544	7366244	166700	Specific HPZHD
2	7370263	7405076	34813	Specific HPZHD
2	7666622	7701364	34742	Specific HPZHD
2	7703386	7748990	45604	Specific HPZHD
2	7821130	7879310	58180	Specific HPZHD
2	8027305	8066900	39595	Specific HPZHD
2	8067190	8092873	25683	Specific HPZHD
2	8093139	8146499	53360	Specific HPZHD
2	8162482	8194612	32130	Specific HPZHD
2	8241026	8278561	37535	Specific HPZHD
2	8410168	8426956	16788	Specific HPZHD
2	8477032	8507842	30810	Specific PI437654
2	8521317	8613893	92576	Specific HPZHD
2	8779325	8818403	39078	Specific HPZHD
2	8844817	8877908	33091	Specific HPZHD
2	8933259	8957897	24638	Specific HPZHD
2	9012943	9091328	78385	Specific HPZHD
2	9515892	9543453	27561	Specific PI437654
2	9696098	9793720	97622	Specific PI437654
2	26070688	26157705	87017	Specific PI437654
2	26330591	26422255	91664	Specific HPZHD
2	26583374	26640453	57079	Specific HPZHD
2	26854691	26988174	133483	Specific HPZHD
2	27101181	27139968	38787	Common HPZHD and PI437654
2	27143520	27167946	24426	Specific HPZHD
2	29278968	29322396	43428	Specific HPZHD
2	29324361	29357184	32823	Specific HPZHD
2	29566523	29592971	26448	Specific HPZHD
2	29644678	29695543	50865	Specific HPZHD
2	29800884	29858144	57260	Specific HPZHD
2	29923871	29963899	40028	Specific HPZHD
2	30136384	30209104	72720	Specific HPZHD
2	31083139	31152192	69053	Specific HPZHD
2	31152415	31188973	36558	Specific HPZHD
2	31352607	31397279	44672	Specific HPZHD
2	31516112	31532592	16480	Common HPZHD and PI437654
2	31533341	31535466	2125	Specific HPZHD
2	31535466	31561118	25652	Common HPZHD and PI437654
2	31563566	31605750	42184	Common HPZHD and PI437654
2	31605750	31608577	2827	Specific PI437654
2	31654257	31668615	14358	Common HPZHD and PI437654
2	31668615	31672310	3695	Specific PI437654
2	31696120	31710741	14621	Specific PI437654
2	31710808	31728635	17827	Common HPZHD and PI437654
2	31741997	31817965	75968	Common HPZHD and PI437654
2	31999799	32090572	90773	Specific HPZHD
2	32090602	32123652	33050	Common HPZHD and PI437654
2	32139122	32168613	29491	Common HPZHD and PI437654
2	32169164	32179622	10458	Common HPZHD and PI437654
2	32187233	32255828	68595	Specific HPZHD
2	32302551	32354561	52010	Specific HPZHD
2	32405461	32432230	26769	Specific HPZHD
2	32449405	32473789	24384	Specific HPZHD
2	32474077	32501967	27890	Specific HPZHD
2	32502078	32534460	32382	Specific HPZHD
2	32629522	32663213	33691	Specific HPZHD
2	32697221	32737182	39961	Specific HPZHD
2	32946793	32967788	20995	Specific HPZHD
2	33034834	33159977	125143	Specific HPZHD
2	33248233	33319833	71600	Specific HPZHD
2	33383740	33411593	27853	Specific HPZHD
2	33672985	33716780	43795	Specific HPZHD
2	33801955	33820702	18747	Specific HPZHD
2	33976694	34043465	66771	Specific HPZHD
2	34288835	34312572	23737	Specific HPZHD
2	34358389	34389162	30773	Specific HPZHD
2	34611964	34646632	34668	Specific HPZHD
2	34887586	34938161	50575	Specific HPZHD
2	34938671	34976233	37562	Specific HPZHD
2	35224565	35256834	32269	Specific HPZHD
2	35569099	35634495	65396	Specific HPZHD
2	35635090	35701912	66822	Specific HPZHD
2	35729659	35764669	35010	Specific HPZHD
2	35810627	35873913	63286	Specific HPZHD
2	36117740	36171480	53740	Specific HPZHD
2	36238435	36253240	14805	Specific HPZHD
2	36253262	36266083	12821	Specific HPZHD
2	38243193	38258608	15415	Specific HPZHD
2	39285098	39323623	38525	Specific HPZHD
2	42438225	42468557	30332	Specific PI437654
2	42468557	42503631	35074	Common HPZHD and PI437654
2	42504141	42537030	32889	Common HPZHD and PI437654
2	42537030	42539115	2085	Specific HPZHD
2	42565799	42626436	60637	Specific HPZHD
2	43213983	43220099	6116	Specific PI437654
2	43220099	43555233	335134	Common HPZHD and PI437654
2	43937087	44050089	113002	Common HPZHD and PI437654
2	44189160	44297467	108307	Specific HPZHD
2	44298138	44330449	32311	Specific HPZHD
2	44338365	44465156	126791	Common HPZHD and PI437654
2	44474131	44543190	69059	Specific HPZHD
2	45115004	45195223	80219	Specific HPZHD
2	45196649	45219656	23007	Specific HPZHD
2	45219656	45312688	93032	Common HPZHD and PI437654
2	45312688	45386276	73588	Specific HPZHD
2	45929028	46022568	93540	Specific PI437654
2	46248012	46334402	86390	Specific PI437654
2	46335855	46422504	86649	Specific PI437654
2	46423891	46491708	67817	Specific PI437654
2	46551987	46556538	4551	Specific PI437654
2	46636651	46641744	5093	Specific PI437654
2	46802503	46887516	85013	Specific HPZHD
2	46887516	46975876	88360	Common HPZHD and PI437654
2	46975876	46980462	4586	Specific PI437654
2	46980462	46986543	6081	Common HPZHD and PI437654
2	46986543	47092678	106135	Specific HPZHD
2	47093842	47140623	46781	Common HPZHD and PI437654
2	47140623	47172954	32331	Specific PI437654
2	47173973	47269522	95549	Specific PI437654
2	47270416	47364714	94298	Common HPZHD and PI437654
2	47364714	47401648	36934	Specific PI437654
2	47403393	47575918	172525	Specific HPZHD
2	47763015	47956195	193180	Specific HPZHD
3	53549	322388	268839	Specific PI437654
3	352279	415251	62972	Specific HPZHD
3	497917	498981	1064	Specific PI437654
3	498981	599128	100147	Common HPZHD and PI437654
3	705860	759042	53182	Specific PI437654
3	1092436	1110383	17947	Common HPZHD and PI437654
3	1132120	1161356	29236	Specific HPZHD
3	1220401	1225100	4699	Specific HPZHD
3	1225100	1256643	31543	Common HPZHD and PI437654
3	1263736	1340255	76519	Specific HPZHD
3	1340255	1520777	180522	Common HPZHD and PI437654
3	1520777	1533045	12268	Specific PI437654
3	1794316	1913365	119049	Specific PI437654
3	1913365	1939745	26380	Common HPZHD and PI437654
3	1939874	1977623	37749	Common HPZHD and PI437654
3	1977623	2000829	23206	Specific HPZHD
3	2189736	2215807	26071	Specific PI437654
3	2216087	2261301	45214	Specific PI437654
3	2359779	2373405	13626	Specific PI437654
3	2393803	2451632	57829	Specific HPZHD
3	2996847	3032362	35515	Specific HPZHD
3	3084975	3115149	30174	Specific HPZHD
3	3193280	3272059	78779	Specific HPZHD
3	3272225	3297553	25328	Specific HPZHD
3	3607186	3707145	99959	Specific PI437654
3	3707825	3782287	74462	Specific PI437654
3	3864532	3918951	54419	Specific PI437654
3	3919980	3959991	40011	Specific PI437654
3	5217046	5233043	15997	Specific HPZHD
3	5377999	5406914	28915	Specific HPZHD
3	5479408	5488031	8623	Specific HPZHD
3	5577772	5610234	32462	Specific HPZHD
3	5610788	5632062	21274	Specific HPZHD
3	5633133	5720398	87265	Specific HPZHD
3	5791613	5854112	62499	Specific HPZHD
3	5889955	5939835	49880	Specific HPZHD
3	5977381	6007843	30462	Specific HPZHD
3	6442902	6470165	27263	Specific HPZHD
3	6480128	6595950	115822	Specific HPZHD
3	6614468	6636533	22065	Specific HPZHD
3	6665077	6785485	120408	Specific HPZHD
3	6883648	6915553	31905	Specific HPZHD
3	7027855	7090332	62477	Specific HPZHD
3	7470486	7663609	193123	Specific HPZHD
3	7666515	7723265	56750	Specific HPZHD
3	7724047	7825063	101016	Specific HPZHD
3	7880413	7991527	111114	Specific HPZHD
3	8158745	8218236	59491	Specific HPZHD
3	8218458	8285646	67188	Specific HPZHD
3	8408574	8440625	32051	Specific HPZHD
3	8446955	8491195	44240	Specific HPZHD
3	8494127	8529921	35794	Specific HPZHD
3	8534168	8635009	100841	Specific HPZHD
3	8668433	8788059	119626	Specific HPZHD
3	9052400	9192885	140485	Specific HPZHD
3	9220019	9264615	44596	Specific HPZHD
3	9307857	9374736	66879	Specific HPZHD
3	9420212	9445822	25610	Specific HPZHD
3	9451014	9470956	19942	Specific HPZHD
3	9630577	9692769	62192	Specific HPZHD
3	9771644	9793543	21899	Specific HPZHD
3	9823203	9902269	79066	Specific HPZHD
3	10036696	10104810	68114	Specific HPZHD
3	10297754	10418474	120720	Specific HPZHD
3	10641288	10703099	61811	Specific HPZHD
3	10992686	11019748	27062	Specific HPZHD
3	11540614	11573963	33349	Specific HPZHD
3	11614512	11672733	58221	Specific HPZHD
3	12524730	12594445	69715	Specific PI437654
3	12622067	12688362	66295	Specific PI437654
3	12688399	12755404	67005	Common HPZHD and PI437654
3	12770887	12855077	84190	Specific PI437654
3	13099380	13125591	26211	Specific HPZHD
3	13125622	13168994	43372	Specific HPZHD
3	13169191	13193476	24285	Specific HPZHD
3	13207091	13283370	76279	Specific HPZHD
3	13322751	13380475	57724	Specific HPZHD
3	13556948	13693383	136435	Specific HPZHD
3	15144387	15181487	37100	Specific HPZHD
3	15202171	15249887	47716	Specific HPZHD
3	16103201	16117555	14354	Specific HPZHD
3	16198544	16248937	50393	Specific HPZHD
3	16283893	16318350	34457	Specific HPZHD
3	16331207	16385144	53937	Specific HPZHD
3	16404007	16430664	26657	Specific HPZHD
3	16460023	16495863	35840	Specific HPZHD
3	16568678	16594598	25920	Specific HPZHD
3	16628480	16692950	64470	Specific HPZHD
3	16880977	16986075	105098	Specific HPZHD
3	16986162	17095881	109719	Specific HPZHD
3	19198053	19279661	81608	Specific HPZHD
3	19301391	19323612	22221	Specific HPZHD
3	19323654	19342867	19213	Specific HPZHD
3	19343660	19358848	15188	Specific HPZHD
3	19380979	19391769	10790	Specific HPZHD
3	19393703	19417486	23783	Specific HPZHD
3	19417535	19456379	38844	Specific HPZHD
3	19524731	19535337	10606	Specific HPZHD
3	19536060	19577454	41394	Specific HPZHD
3	19594212	19607486	13274	Specific HPZHD
3	19665177	19780996	115819	Specific HPZHD
3	20070330	20112680	42350	Specific HPZHD
3	20194252	20256303	62051	Specific HPZHD
3	20311007	20355478	44471	Specific HPZHD
3	20529498	20565154	35656	Specific HPZHD
3	20862722	20899221	36499	Specific HPZHD
3	20904945	20993645	88700	Specific HPZHD
3	21065555	21131046	65491	Specific HPZHD
3	21231131	21300572	69441	Specific HPZHD
3	21428422	21475035	46613	Specific HPZHD
3	21475369	21530252	54883	Specific HPZHD
3	21755661	21836904	81243	Specific HPZHD
3	21918980	21950926	31946	Specific HPZHD
3	22300853	22330118	29265	Specific HPZHD
3	22450022	22479494	29472	Specific HPZHD
3	22480738	22512928	32190	Specific HPZHD
3	22707559	22754703	47144	Specific HPZHD
3	22851699	22962353	110654	Specific HPZHD
3	23745472	23834625	89153	Specific HPZHD
3	23834639	23887614	52975	Specific HPZHD
3	23915087	23934393	19306	Specific HPZHD
3	24100028	24144680	44652	Specific HPZHD
3	24349374	24387419	38045	Specific HPZHD
3	24478021	24552325	74304	Specific HPZHD
3	24749144	24821215	72071	Specific HPZHD
3	24906805	24926075	19270	Specific HPZHD
3	24992024	25046410	54386	Specific HPZHD
3	25072495	25159168	86673	Specific HPZHD
3	25160226	25248289	88063	Specific HPZHD
3	25340771	25406557	65786	Specific HPZHD
3	25420550	25430633	10083	Specific HPZHD
3	25604609	25619252	14643	Specific HPZHD
3	25621477	25678429	56952	Specific HPZHD
3	25772786	25781465	8679	Specific HPZHD
3	25784722	25805540	20818	Specific HPZHD
3	25831404	25843961	12557	Specific HPZHD
3	25863185	25877313	14128	Specific HPZHD
3	25926556	25948594	22038	Specific HPZHD
3	25970691	26000367	29676	Specific HPZHD
3	26018611	26037707	19096	Specific HPZHD
3	26284388	26354050	69662	Specific HPZHD
3	26670591	26790662	120071	Specific HPZHD
3	26952080	27024496	72416	Specific HPZHD
3	27024878	27072128	47250	Specific HPZHD
3	27098432	27128285	29853	Specific HPZHD
3	27158023	27202421	44398	Specific HPZHD
3	27234120	27253513	19393	Specific HPZHD
3	27285441	27339382	53941	Specific HPZHD
3	27537602	27573262	35660	Specific HPZHD
3	27837565	27906306	68741	Specific HPZHD
3	28494057	28632819	138762	Specific HPZHD
3	28642821	28730260	87439	Specific HPZHD
3	28730398	28781075	50677	Specific HPZHD
3	28800223	28801821	1598	Specific PI437654
3	28801821	28820538	18717	Common HPZHD and PI437654
3	28820538	28828019	7481	Specific HPZHD
3	28828527	28830709	2182	Specific HPZHD
3	28886202	28900502	14300	Common HPZHD and PI437654
3	28900836	28926398	25562	Specific HPZHD
3	28926398	28931691	5293	Common HPZHD and PI437654
3	28931691	28932716	1025	Specific PI437654
3	28932716	28951958	19242	Common HPZHD and PI437654
3	28951958	28957836	5878	Specific PI437654
3	28957836	28963146	5310	Common HPZHD and PI437654
3	28963146	29120183	157037	Specific HPZHD
3	29178999	29289678	110679	Specific HPZHD
3	29403003	29470539	67536	Specific HPZHD
3	29478909	29487879	8970	Specific HPZHD
3	29553672	29618980	65308	Specific HPZHD
3	29625034	29687625	62591	Specific HPZHD
3	29689200	29726065	36865	Specific HPZHD
3	29933158	29983942	50784	Specific HPZHD
3	32613068	32696173	83105	Specific HPZHD
3	32717705	32788146	70441	Specific HPZHD
3	32801304	32813004	11700	Specific HPZHD
3	32854955	32888196	33241	Specific HPZHD
3	33114118	33121867	7749	Specific HPZHD
3	33121867	33127145	5278	Common HPZHD and PI437654
3	33180096	33236414	56318	Specific PI437654
3	35276265	35322716	46451	Specific HPZHD
3	35414829	35470147	55318	Specific HPZHD
3	35669559	35732425	62866	Specific HPZHD
3	35732651	35784502	51851	Specific HPZHD
3	37503421	37539277	35856	Specific HPZHD
3	37673189	37731617	58428	Specific HPZHD
3	38016298	38089870	73572	Common HPZHD and PI437654
3	38132383	38153698	21315	Specific PI437654
3	38153698	38227654	73956	Common HPZHD and PI437654
3	38227654	38242956	15302	Specific HPZHD
3	38242956	38273156	30200	Common HPZHD and PI437654
3	38273719	38281059	7340	Common HPZHD and PI437654
3	39176282	39213296	37014	Specific HPZHD
3	40986825	41251378	264553	Specific HPZHD
3	41352437	41450257	97820	Specific HPZHD
3	41471804	41561946	90142	Specific HPZHD
3	41939893	42043005	103112	Specific HPZHD
3	42945114	42950885	5771	Specific PI437654
3	43744261	43809239	64978	Specific HPZHD
3	44266334	44512568	246234	Specific HPZHD
3	44541357	44590567	49210	Specific HPZHD
3	45112152	45161537	49385	Specific HPZHD
4	571487	684597	113110	Common HPZHD and PI437654
4	684597	715479	30882	Specific PI437654
4	1638201	1698971	60770	Specific PI437654
4	2703375	2951791	248416	Specific HPZHD
4	3808887	3871423	62536	Specific HPZHD
4	3877611	3964440	86829	Specific HPZHD
4	5551913	5599281	47368	Specific PI437654
4	5694983	5701067	6084	Specific PI437654
4	8152810	8199152	46342	Specific HPZHD
4	9115330	9217995	102665	Specific HPZHD
4	9226170	9255975	29805	Specific HPZHD
4	9321870	9352348	30478	Specific HPZHD
4	43610446	43659873	49427	Common HPZHD and PI437654
4	43659873	43684420	24547	Specific PI437654
4	43684420	43712961	28541	Common HPZHD and PI437654
4	43712961	43714661	1700	Specific HPZHD
4	43764959	43769990	5031	Specific HPZHD
4	43775500	43799924	24424	Common HPZHD and PI437654
4	43811486	43825219	13733	Common HPZHD and PI437654
4	43902813	43954790	51977	Common HPZHD and PI437654
4	44326278	44400400	74122	Specific HPZHD
4	44405136	44420721	15585	Specific HPZHD
4	44421318	44437209	15891	Specific HPZHD
4	44499883	44565156	65273	Specific HPZHD
4	44657025	44778585	121560	Specific HPZHD
4	44778703	44786758	8055	Specific HPZHD
4	44860960	44890051	29091	Specific HPZHD
4	44891630	45028650	137020	Specific HPZHD
4	45028909	45060668	31759	Specific HPZHD
4	45064689	45084357	19668	Specific HPZHD
4	45094416	45136432	42016	Specific HPZHD
4	45152249	45242028	89779	Specific HPZHD
4	45242106	45283464	41358	Specific HPZHD
4	45299999	45310795	10796	Specific HPZHD
4	45311193	45364871	53678	Specific HPZHD
4	45369185	45390496	21311	Specific HPZHD
4	45424781	45442446	17665	Specific HPZHD
4	45921821	45950126	28305	Specific PI437654
4	46002663	46083414	80751	Specific PI437654
4	46083414	46092589	9175	Common Peking and PI437654
4	46092589	46203299	110710	Specific Peking
4	46217686	46240949	23263	Specific PI437654
4	46301207	46401794	100587	Specific Peking
4	46425309	46498069	72760	Specific Peking
4	46556439	46557830	1391	Specific Peking
4	46603440	46678325	74885	Specific Peking
4	46801259	46802771	1512	Specific Peking
4	46855017	46888642	33625	Specific Peking
4	47049680	47103393	53713	Common HPZHD and PI437654
4	48024943	48242045	217102	Specific PI437654
4	48242261	48297986	55725	Specific PI437654
4	48332693	48383501	50808	Specific PI437654
4	48384426	48438131	53705	Specific PI437654
4	48438383	48467627	29244	Specific PI437654
4	49120971	49128829	7858	Specific Peking
4	49574855	49580519	5664	Specific Peking
4	49771228	49776390	5162	Common Peking and PI437654
4	49776863	49796672	19809	Common Peking and PI437654
4	49867671	49907079	39408	Specific PI437654
4	49985188	50031453	46265	Specific PI437654
4	50238048	50302435	64387	Specific PI437654
4	50352208	50543513	191305	Common HPZHD and PI437654
4	50543513	50661302	117789	Specific PI437654
4	51938268	52052716	114448	Common HPZHD and PI437654
4	52052716	52081570	28854	Specific HPZHD
4	52109089	52237466	128377	Common HPZHD and PI437654
5	25038454	25082073	43619	Specific PI437654
5	25558424	25574711	16287	Specific HPZHD
5	25590430	25602186	11756	Specific PI437654
5	25602186	25619699	17513	Common HPZHD and PI437654
5	25619699	25630695	10996	Specific PI437654
5	25639533	25667557	28024	Common HPZHD and PI437654
5	25769769	25801219	31450	Common HPZHD and PI437654
5	25809853	25843225	33372	Common HPZHD and PI437654
5	25888876	25892618	3742	Specific PI437654
5	25892618	25916571	23953	Common HPZHD and PI437654
5	25916892	25918818	1926	Specific HPZHD
5	25918818	25947149	28331	Common HPZHD and PI437654
5	25952392	25993127	40735	Common HPZHD and PI437654
5	26032895	26054470	21575	Common HPZHD and PI437654
5	26080564	26084247	3683	Specific HPZHD
5	26084247	26102480	18233	Common HPZHD and PI437654
5	26102495	26177394	74899	Common HPZHD and PI437654
5	26232522	26308940	76418	Specific HPZHD
5	26309405	26332050	22645	Specific HPZHD
5	26348273	26405509	57236	Specific HPZHD
5	26414242	26465497	51255	Specific HPZHD
5	26467732	26473294	5562	Specific HPZHD
5	26473294	26492177	18883	Common HPZHD and PI437654
5	26492177	26496345	4168	Specific HPZHD
5	26508323	26533734	25411	Specific HPZHD
5	26539013	26560537	21524	Specific HPZHD
5	26560537	26616262	55725	Common HPZHD and PI437654
5	26616317	26627526	11209	Common HPZHD and PI437654
5	26627723	26689402	61679	Specific HPZHD
5	26718735	26759734	40999	Specific HPZHD
5	26797904	26814636	16732	Specific PI437654
5	26814636	26826518	11882	Common HPZHD and PI437654
5	26827244	26844600	17356	Specific HPZHD
5	26844600	26903106	58506	Common HPZHD and PI437654
5	26903251	26920549	17298	Common HPZHD and PI437654
5	26920573	26931320	10747	Common HPZHD and PI437654
5	26931320	26939371	8051	Specific PI437654
5	26970220	27018700	48480	Specific HPZHD
5	27053381	27121828	68447	Specific HPZHD
5	27122490	27154336	31846	Specific HPZHD
5	27154336	27185053	30717	Common HPZHD and PI437654
5	27185053	27192212	7159	Specific HPZHD
5	27620471	27635500	15029	Specific HPZHD
5	27636285	27753225	116940	Specific HPZHD
5	27756633	27782008	25375	Specific HPZHD
5	29760181	29796433	36252	Specific PI437654
5	29804149	29841980	37831	Specific PI437654
5	29863159	29896184	33025	Common HPZHD and PI437654
5	29896184	29900522	4338	Specific HPZHD
5	31184234	31250102	65868	Specific HPZHD
5	31254104	31316840	62736	Specific HPZHD
5	31418214	31448850	30636	Specific HPZHD
5	31460700	31567102	106402	Specific HPZHD
5	31567103	31710525	143422	Specific HPZHD
5	31791945	31892970	101025	Specific HPZHD
5	31893165	31954254	61089	Specific HPZHD
5	32020997	32073287	52290	Specific HPZHD
5	32088221	32149517	61296	Specific HPZHD
5	32671627	32712897	41270	Specific PI437654
5	32731112	32802368	71256	Specific HPZHD
5	32921827	32976518	54691	Specific HPZHD
5	33307001	33320605	13604	Specific HPZHD
5	33320605	33384714	64109	Common HPZHD and PI437654
5	33384714	33388771	4057	Specific HPZHD
5	33453284	33478026	24742	Specific HPZHD
5	33478026	33520312	42286	Common HPZHD and PI437654
5	33520312	33522242	1930	Specific HPZHD
5	33769365	33790200	20835	Specific PI437654
5	33790200	33839759	49559	Common HPZHD and PI437654
5	34561238	34656547	95309	Common HPZHD and PI437654
5	34656547	34683524	26977	Specific HPZHD
5	34720844	34777505	56661	Specific HPZHD
5	34826585	34907443	80858	Specific HPZHD
5	36640208	36906625	266417	Specific HPZHD
5	36980125	37068536	88411	Specific HPZHD
5	37791459	37903346	111887	Specific HPZHD
5	38151711	38301306	149595	Specific HPZHD
5	38301306	38456264	154958	Common HPZHD and PI437654
5	38456264	38521546	65282	Specific HPZHD
5	38694454	38889394	194940	Specific PI437654
5	39518958	39574727	55769	Specific PI437654
5	40799860	40838335	38475	Specific PI437654
6	4720696	4795278	74582	Specific PI437654
6	4795278	4812010	16732	Common HPZHD and PI437654
6	4812069	4961574	149505	Common HPZHD and PI437654
6	4961809	4983939	22130	Common HPZHD and PI437654
6	4984281	5040384	56103	Common HPZHD and PI437654
6	5040384	5098454	58070	Specific HPZHD
6	7516555	7622071	105516	Specific PI437654
6	7673258	7736287	63029	Specific HPZHD
6	7929448	8050342	120894	Specific PI437654
6	13178454	13506903	328449	Specific PI437654
6	13636162	13682345	46183	Specific PI437654
6	13861266	13863950	2684	Specific PI437654
6	14499159	14582404	83245	Specific PI437654
6	14671126	14838159	167033	Specific PI437654
6	14918838	15159277	240439	Specific PI437654
6	15159280	15249233	89953	Specific PI437654
6	15249358	15283067	33709	Specific PI437654
6	15522058	15620640	98582	Specific PI437654
6	15621837	15706719	84882	Specific PI437654
6	16172097	16184859	12762	Specific HPZHD
6	16184859	16211202	26343	Common HPZHD and PI437654
6	16211202	16221772	10570	Specific HPZHD
6	39500008	39522096	22088	Specific HPZHD
6	39701118	39730892	29774	Common HPZHD and PI437654
6	40011222	40068490	57268	Common HPZHD and PI437654
6	40139610	40167988	28378	Common HPZHD and PI437654
6	40168201	40190844	22643	Common HPZHD and PI437654
6	40190844	40193482	2638	Specific HPZHD
6	40265208	40308495	43287	Specific PI437654
6	40375012	40405482	30470	Common HPZHD and PI437654
6	40482499	40502639	20140	Specific HPZHD
6	40543892	40552770	8878	Specific HPZHD
6	40763879	40802535	38656	Specific HPZHD
6	40822864	40831845	8981	Specific HPZHD
6	41054842	41083208	28366	Common HPZHD and PI437654
6	41378582	41389798	11216	Specific PI437654
6	41389798	41444231	54433	Common HPZHD and PI437654
6	41444231	41445800	1569	Specific PI437654
6	41480988	41525317	44329	Common HPZHD and PI437654
6	41544671	41563357	18686	Common HPZHD and PI437654
6	41765931	41800941	35010	Specific HPZHD
6	41802631	41834078	31447	Specific HPZHD
6	41848297	41874398	26101	Specific HPZHD
6	42025967	42078619	52652	Specific HPZHD
6	42078619	42126162	47543	Common HPZHD and PI437654
6	42126162	42127206	1044	Specific PI437654
6	42127206	42135050	7844	Common HPZHD and PI437654
6	42146966	42233573	86607	Common HPZHD and PI437654
6	42233656	42252236	18580	Common HPZHD and PI437654
6	42252267	42282057	29790	Common HPZHD and PI437654
6	42282057	42283855	1798	Specific HPZHD
6	42283855	42327304	43449	Common HPZHD and PI437654
6	42391500	42402729	11229	Specific HPZHD
6	42402729	42419933	17204	Common HPZHD and PI437654
6	42419966	42441179	21213	Common HPZHD and PI437654
6	42441483	42462835	21352	Common HPZHD and PI437654
6	42463802	42467421	3619	Common HPZHD and PI437654
6	42467683	42493359	25676	Common HPZHD and PI437654
6	42493359	42501906	8547	Specific HPZHD
6	42533013	42562901	29888	Specific PI437654
6	42857378	42894251	36873	Specific PI437654
6	43082884	43093199	10315	Specific HPZHD
6	43093221	43119185	25964	Common HPZHD and PI437654
6	43119205	43137056	17851	Specific HPZHD
6	43142708	43198438	55730	Common HPZHD and PI437654
6	43210795	43222204	11409	Specific HPZHD
6	43230242	43255423	25181	Specific PI437654
6	43255423	43275427	20004	Common HPZHD and PI437654
6	43342825	43365191	22366	Common HPZHD and PI437654
6	43365191	43382090	16899	Specific HPZHD
6	43409908	43445940	36032	Specific HPZHD
6	43445940	43469660	23720	Common HPZHD and PI437654
6	44246638	44308278	61640	Specific PI437654
6	44314668	44357435	42767	Specific HPZHD
6	44964896	45067231	102335	Specific HPZHD
6	45076096	45101831	25735	Specific HPZHD
6	45134359	45157127	22768	Specific HPZHD
6	45167411	45178536	11125	Specific HPZHD
6	45242514	45255346	12832	Specific HPZHD
6	45256751	45286917	30166	Specific HPZHD
6	45287255	45303866	16611	Specific HPZHD
6	45339400	45368260	28860	Specific HPZHD
6	45368343	45410827	42484	Specific HPZHD
6	45514992	45546611	31619	Specific HPZHD
6	45747100	45772779	25679	Specific HPZHD
6	46119182	46138614	19432	Specific HPZHD
6	46222988	46276833	53845	Specific PI437654
6	46277087	46308496	31409	Common HPZHD and PI437654
6	46486600	46520533	33933	Common HPZHD and PI437654
6	46577444	46606785	29341	Specific HPZHD
6	47290987	47325501	34514	Specific HPZHD
6	47371429	47405716	34287	Specific HPZHD
6	47423863	47512171	88308	Specific HPZHD
6	47640372	47752856	112484	Specific HPZHD
6	47761294	47775000	13706	Specific HPZHD
6	47775161	47791365	16204	Specific HPZHD
6	47791365	47860089	68724	Common HPZHD and PI437654
6	47860089	47873381	13292	Specific PI437654
6	47876668	47959702	83034	Specific HPZHD
6	47959702	47996260	36558	Common HPZHD and PI437654
6	47996260	47999199	2939	Specific HPZHD
6	48115501	48140421	24920	Specific HPZHD
6	48178163	48204594	26431	Specific HPZHD
6	48204739	48260698	55959	Specific PI437654
6	48314110	48409166	95056	Specific HPZHD
6	48484314	48550906	66592	Specific HPZHD
6	48567371	48619529	52158	Specific HPZHD
6	48756424	48831875	75451	Specific HPZHD
7	1698162	1699961	1799	Specific PI437654
7	8276136	8321562	45426	Specific PI437654
7	8604916	8637200	32284	Specific Peking
7	9389623	9390789	1166	Specific Peking
7	9476062	9499643	23581	Specific PI437654
7	9501998	9516027	14029	Specific PI437654
7	9778072	9785655	7583	Specific PI437654
7	9929399	9930416	1017	Specific PI437654
7	9975605	9980332	4727	Specific PI437654
7	10424882	10552785	127903	Specific PI437654
7	10552880	10596192	43312	Specific PI437654
7	10596360	10621362	25002	Specific PI437654
7	10764170	10799738	35568	Specific PI437654
7	10896945	10928856	31911	Specific PI437654
7	10953908	10982532	28624	Specific PI437654
7	11317830	11323282	5452	Common Peking and PI437654
7	11323282	11329331	6049	Specific PI437654
7	11331258	11373681	42423	Specific PI437654
7	11391052	11426840	35788	Specific PI437654
7	11523831	11562706	38875	Specific PI437654
7	11564184	11632184	68000	Specific PI437654
7	11755380	11789645	34265	Specific PI437654
7	11789645	11853369	63724	Common Peking and PI437654
7	11893547	11927943	34396	Specific PI437654
7	11927943	11969387	41444	Common Peking and PI437654
7	12090743	12093572	2829	Common Peking and PI437654
7	12093572	12097908	4336	Specific PI437654
7	12394411	12435729	41318	Specific PI437654
7	13492898	13523812	30914	Specific PI437654
7	16887185	17098814	211629	Specific HPZHD
7	17107215	17141913	34698	Common HPZHD and PI437654
7	17145821	17272170	126349	Common HPZHD and PI437654
7	17272170	17287784	15614	Specific HPZHD
7	17288493	17316527	28034	Common HPZHD and PI437654
7	17316527	17336438	19911	Specific PI437654
7	17360102	17378103	18001	Common HPZHD and PI437654
7	17378210	17390193	11983	Common HPZHD and PI437654
7	17390193	17398012	7819	Specific HPZHD
7	17398127	17401837	3710	Specific HPZHD
7	17401837	17412480	10643	Common HPZHD and PI437654
7	17412546	17438199	25653	Common HPZHD and PI437654
7	17474746	17562072	87326	Common HPZHD and PI437654
7	17562852	17571547	8695	Common HPZHD and PI437654
7	17578366	17618084	39718	Common HPZHD and PI437654
7	17618084	17620605	2521	Specific HPZHD
7	17621111	17646134	25023	Specific PI437654
7	17646372	17726798	80426	Common HPZHD and PI437654
7	17726798	17728084	1286	Specific HPZHD
7	17728084	17769538	41454	Common HPZHD and PI437654
7	17769642	17829950	60308	Common HPZHD and PI437654
7	17829966	17910333	80367	Common HPZHD and PI437654
7	17910333	17913654	3321	Specific HPZHD
7	18845332	18887523	42191	Specific HPZHD
7	18918776	18956556	37780	Specific HPZHD
7	18956556	19033136	76580	Common HPZHD and PI437654
7	19033958	19046090	12132	Common HPZHD and PI437654
7	19046090	19051573	5483	Specific HPZHD
7	19171036	19233868	62832	Specific PI437654
7	19284607	19308735	24128	Specific PI437654
7	19309193	19316200	7007	Specific PI437654
7	19316200	19327851	11651	Common HPZHD and PI437654
7	19327942	19338026	10084	Specific PI437654
7	19358867	19388063	29196	Specific PI437654
7	19405739	19473856	68117	Specific PI437654
7	19992757	20025292	32535	Specific PI437654
7	20097679	20131755	34076	Specific PI437654
7	20157024	20177342	20318	Specific PI437654
7	20211376	20245098	33722	Specific PI437654
7	20254949	20283379	28430	Specific PI437654
7	34435018	34476004	40986	Specific PI437654
7	34480682	34536906	56224	Specific PI437654
7	35420534	35472096	51562	Specific HPZHD
7	35771344	35867729	96385	Specific HPZHD
7	36248727	36305358	56631	Specific HPZHD
7	36305485	36368457	62972	Specific HPZHD
7	36368457	36429129	60672	Common HPZHD and PI437654
7	36429129	36453045	23916	Specific PI437654
7	37086249	37119940	33691	Specific HPZHD
7	37157310	37210114	52804	Specific HPZHD
7	37210456	37300573	90117	Specific HPZHD
7	37300725	37435094	134369	Specific HPZHD
7	37437488	37510197	72709	Specific HPZHD
7	37510209	37567174	56965	Specific HPZHD
7	37590091	37693512	103421	Specific HPZHD
7	37693590	37721469	27879	Specific HPZHD
7	37781235	38084567	303332	Specific HPZHD
7	41799389	42036909	237520	Specific HPZHD
8	1155072	1266715	111643	Specific HPZHD
8	2634911	2719066	84155	Specific HPZHD
8	2754504	2868614	114110	Specific HPZHD
8	2940820	3028821	88001	Specific HPZHD
8	4593278	4751338	158060	Specific HPZHD
8	4751543	4825485	73942	Specific HPZHD
8	7253465	7434937	181472	Specific HPZHD
8	7434944	7505724	70780	Specific HPZHD
8	7558980	7644645	85665	Specific PI437654
8	7675678	7685035	9357	Specific PI437654
8	7685035	7784936	99901	Common Peking and PI437654
8	7784950	7792824	7874	Common Peking and PI437654
8	7792824	7824657	31833	Specific PI437654
8	7824791	7839174	14383	Specific PI437654
8	7839174	7926436	87262	Common HPZHD and PI437654
8	7962212	8180827	218615	Specific PI437654
8	8180827	8241247	60420	Common HPZHD and PI437654
8	8241247	8270587	29340	Specific PI437654
8	8270587	8360868	90281	Common HPZHD and PI437654
8	8360868	8375124	14256	Specific PI437654
8	21562070	21612717	50647	Specific PI437654
8	22432893	22444598	11705	Specific HPZHD
8	40875886	40937746	61860	Specific PI437654
8	40973193	41087415	114222	Specific PI437654
8	41305418	41329407	23989	Specific PI437654
8	41329536	41387729	58193	Specific PI437654
8	41429223	41580252	151029	Specific PI437654
8	41632276	41785720	153444	Specific PI437654
8	41896944	41973436	76492	Specific PI437654
8	42047044	42150988	103944	Specific PI437654
8	42159356	42297226	137870	Specific PI437654
8	42447724	42666243	218519	Specific PI437654
8	43468725	43585152	116427	Specific PI437654
8	43585152	43676380	91228	Common HPZHD and PI437654
8	43676380	43690301	13921	Specific PI437654
8	43737335	43796633	59298	Specific PI437654
8	43802777	43850142	47365	Specific PI437654
8	43855963	44053856	197893	Specific PI437654
8	44261483	44349967	88484	Specific PI437654
8	44349967	44490530	140563	Common HPZHD and PI437654
8	44490530	44508547	18017	Specific HPZHD
8	45458254	45531904	73650	Specific HPZHD
8	45984233	46148678	164445	Specific HPZHD
9	2608219	2658698	50479	Specific PI437654
9	2658698	2766179	107481	Common Peking and PI437654
9	3225153	3272109	46956	Specific Peking
9	3494396	3551310	56914	Specific PI437654
9	3595829	3639554	43725	Common Peking and PI437654
9	3639554	3650329	10775	Specific PI437654
9	4000502	4007406	6904	Specific PI437654
9	4007586	4028803	21217	Common HPZHD, PI437654 and Peking
9	4028830	4118810	89980	Specific Peking
9	4118810	4141388	22578	Common Peking and PI437654
9	4141388	4209070	67682	Specific PI437654
9	4393996	4458953	64957	Specific Peking
9	4618503	4651746	33243	Specific PI437654
9	4869553	4962204	92651	Specific HPZHD
9	5032468	5058829	26361	Specific Peking
9	5058829	5066389	7560	Common Peking and PI437654
9	5066389	5092430	26041	Common HPZHD, PI437654 and Peking
9	5092430	5099101	6671	Common HPZHD and Peking
9	5099101	5131709	32608	Specific Peking
9	5372241	5392355	20114	Specific Peking
9	5465070	5525746	60676	Specific Peking
9	5874292	6027640	153348	Specific PI437654
9	6027700	6093325	65625	Specific PI437654
9	6112473	6202230	89757	Specific PI437654
9	6649296	6713770	64474	Common HPZHD and PI437654
9	6713770	6757170	43400	Specific HPZHD
9	7130173	7160654	30481	Specific PI437654
9	7160654	7270259	109605	Common Peking and PI437654
9	7271162	7277231	6069	Specific Peking
9	7320536	7325833	5297	Specific PI437654
9	7613591	7746396	132805	Specific PI437654
9	7821889	7909563	87674	Specific PI437654
9	7909563	7926677	17114	Common Peking and PI437654
9	7975684	7994054	18370	Specific Peking
9	8249005	8255497	6492	Specific PI437654
9	8329535	8342023	12488	Specific Peking
9	8916395	8940893	24498	Common Peking and PI437654
9	9012900	9061466	48566	Specific PI437654
9	9110958	9115091	4133	Specific PI437654
9	9115091	9142689	27598	Common Peking and PI437654
9	9252282	9261989	9707	Specific PI437654
9	9949365	9975775	26410	Specific Peking
9	10077299	10099376	22077	Specific Peking
9	10366762	10396568	29806	Specific PI437654
9	10542322	10612275	69953	Specific Peking
9	10662285	10690101	27816	Specific PI437654
9	10804184	10809189	5005	Specific PI437654
9	12867796	12884149	16353	Specific HPZHD
9	12885520	12915295	29775	Specific HPZHD
9	12980359	13019664	39305	Common HPZHD and PI437654
9	13019664	13033497	13833	Specific HPZHD
9	13066978	13164016	97038	Specific PI437654
9	13291478	13337957	46479	Common HPZHD and PI437654
9	13337957	13342532	4575	Specific HPZHD
9	14502035	14540769	38734	Specific PI437654
9	15025118	15098674	73556	Specific PI437654
9	17812107	17869012	56905	Specific PI437654
9	18721760	18747291	25531	Specific HPZHD
9	18747291	18800108	52817	Common HPZHD and PI437654
9	18800108	18851344	51236	Specific HPZHD
9	19005702	19078643	72941	Specific PI437654
9	20483377	20527681	44304	Common HPZHD and PI437654
9	20527681	20532445	4764	Specific HPZHD
9	21349459	21416195	66736	Common HPZHD and PI437654
9	21544738	21559324	14586	Specific HPZHD
9	21559432	21590221	30789	Common HPZHD and PI437654
9	21590361	21610372	20011	Common HPZHD and PI437654
9	21610551	21618563	8012	Common HPZHD and PI437654
9	21618619	21663155	44536	Common HPZHD and PI437654
9	21677233	21707325	30092	Common HPZHD and PI437654
9	21707325	21713598	6273	Specific PI437654
9	21721110	21735253	14143	Specific HPZHD
9	21735253	21757072	21819	Common HPZHD and PI437654
9	21757072	21766867	9795	Specific PI437654
9	22060242	22072474	12232	Specific PI437654
9	22072474	22127290	54816	Common HPZHD and PI437654
9	22412864	22459794	46930	Specific Peking
9	22529031	22604341	75310	Specific Peking
9	23004294	23124369	120075	Specific Peking
9	23359990	23439544	79554	Specific Peking
9	23512477	23538248	25771	Specific Peking
9	23577295	23669886	92591	Specific Peking
9	23885791	23945883	60092	Specific Peking
9	24173952	24228505	54553	Specific Peking
9	24670827	24739227	68400	Specific Peking
9	24739430	24821476	82046	Specific Peking
9	24821988	24869859	47871	Specific Peking
9	24891232	24936830	45598	Specific Peking
9	24962453	24980083	17630	Specific Peking
9	25047930	25065464	17534	Specific Peking
9	25122121	25145397	23276	Specific Peking
9	25268406	25288464	20058	Specific Peking
9	25298275	25307659	9384	Specific Peking
9	25400167	25421989	21822	Specific Peking
9	25475584	25503987	28403	Specific Peking
9	25504121	25511303	7182	Specific Peking
9	25545109	25557915	12806	Specific Peking
9	25558170	25595345	37175	Specific Peking
9	25624149	25638510	14361	Specific Peking
9	25663011	25675494	12483	Specific Peking
9	25675795	25731165	55370	Specific Peking
9	25763359	25769592	6233	Specific Peking
9	26224432	26257411	32979	Specific Peking
9	26369322	26411380	42058	Specific Peking
9	26494946	26513587	18641	Specific Peking
9	26560222	26573751	13529	Specific Peking
9	26829139	26853926	24787	Specific Peking
9	26867538	26885067	17529	Specific Peking
9	27666366	27736946	70580	Specific Peking
9	28108818	28116060	7242	Specific Peking
9	28210000	28243330	33330	Specific Peking
9	28394735	28474375	79640	Specific Peking
9	28635986	28686249	50263	Specific PI437654
9	28691263	28713539	22276	Specific PI437654
9	32732127	32804423	72296	Specific Peking
9	32836923	32882853	45930	Specific Peking
9	32974090	32979205	5115	Specific Peking
9	33597831	33631686	33855	Specific Peking
9	33948261	33957849	9588	Specific Peking
9	33960231	33962204	1973	Specific Peking
9	34309341	34320141	10800	Specific Peking
9	34358129	34367989	9860	Specific Peking
9	34414679	34436154	21475	Specific Peking
9	34538877	34541916	3039	Specific Peking
9	34737403	34747126	9723	Specific Peking
9	34821228	34864261	43033	Specific Peking
9	35331315	35341922	10607	Specific Peking
9	35674972	35676536	1564	Specific Peking
9	35689718	35691510	1792	Specific Peking
9	35960069	35971629	11560	Specific Peking
9	36089007	36095095	6088	Specific Peking
9	36277046	36351705	74659	Specific Peking
9	36351823	36426296	74473	Specific Peking
9	36467849	36496544	28695	Specific Peking
9	36910685	36955242	44557	Specific Peking
9	36991699	37000860	9161	Specific Peking
9	37104277	37113406	9129	Common Peking and PI437654
9	37177156	37196889	19733	Specific Peking
9	37611700	37628739	17039	Specific PI437654
9	37660424	37682330	21906	Specific PI437654
9	37682330	37690499	8169	Common Peking and PI437654
9	37761045	37806234	45189	Specific Peking
9	37856363	37872217	15854	Specific Peking
9	37974331	38041628	67297	Specific Peking
9	38267802	38313142	45340	Specific Peking
9	39421356	39451937	30581	Specific HPZHD
9	39883468	39935200	51732	Specific HPZHD
9	40171716	40248523	76807	Specific HPZHD
9	43907956	43941094	33138	Specific PI437654
9	44319396	44322152	2756	Specific PI437654
9	44886956	44939456	52500	Specific PI437654
9	46421862	46489181	67319	Specific HPZHD
10	3002689	3115077	112388	Specific PI437654
10	3116572	3164954	48382	Common HPZHD and PI437654
10	3165017	3189056	24039	Specific PI437654
10	3193059	3249220	56161	Specific HPZHD
10	4110523	4176013	65490	Specific HPZHD
10	5242410	5258414	16004	Specific HPZHD
10	6484726	6507078	22352	Specific HPZHD
10	7983592	8010868	27276	Specific HPZHD
10	8210523	8234368	23845	Specific HPZHD
10	10912345	10948738	36393	Specific HPZHD
10	11229028	11247463	18435	Specific HPZHD
10	30766854	30786012	19158	Specific HPZHD
10	31109709	31161131	51422	Specific HPZHD
10	32170122	32268057	97935	Specific HPZHD
10	32566455	32589091	22636	Specific HPZHD
10	40736396	40782779	46383	Common HPZHD and PI437654
10	40782779	40836900	54121	Common HPZHD, PI437654 and Peking
10	41390493	41465368	74875	Specific HPZHD
10	41516722	41574357	57635	Specific HPZHD
10	41800691	41881212	80521	Specific HPZHD
10	42798271	42866566	68295	Specific HPZHD
10	43292247	43369047	76800	Specific HPZHD
10	46283537	46373399	89862	Specific HPZHD
10	47699937	47849212	149275	Specific HPZHD
10	47994867	48070997	76130	Specific HPZHD
10	48136966	48185607	48641	Specific HPZHD
10	48189444	48227031	37587	Specific HPZHD
10	50578076	50697238	119162	Specific HPZHD
10	50844408	50955151	110743	Specific PI437654
11	5023383	5070456	47073	Specific PI437654
11	5748160	5811552	63392	Specific PI437654
11	6348103	6487006	138903	Specific PI437654
11	11924216	11925818	1602	Specific PI437654
11	12618709	12666033	47324	Specific PI437654
11	15676573	15722217	45644	Specific HPZHD
11	15722830	15740344	17514	Specific HPZHD
11	16455160	16520201	65041	Specific HPZHD
11	17082079	17118965	36886	Specific HPZHD
11	17655708	17671162	15454	Specific HPZHD
11	17676267	17696145	19878	Specific HPZHD
11	18120717	18122456	1739	Specific HPZHD
11	18223603	18340725	117122	Specific HPZHD
11	18558695	18561577	2882	Specific HPZHD
11	18565924	18590639	24715	Specific HPZHD
11	18646811	18676047	29236	Specific HPZHD
11	28508741	28545744	37003	Specific HPZHD
11	28553069	28584008	30939	Specific HPZHD
11	28672589	28712077	39488	Common HPZHD and PI437654
11	29502957	29540429	37472	Common HPZHD and PI437654
11	29765065	29798870	33805	Common HPZHD and PI437654
11	29807305	29811260	3955	Specific PI437654
11	29896040	30005409	109369	Specific HPZHD
11	30520714	30579490	58776	Specific HPZHD
11	32005604	32265057	259453	Specific HPZHD
11	32632236	32726564	94328	Specific HPZHD
11	32880678	32942228	61550	Specific HPZHD
11	33758707	33810733	52026	Specific HPZHD
11	34092892	34124072	31180	Specific PI437654
12	1951	29016	27065	Specific HPZHD
12	29016	194012	164996	Common HPZHD and PI437654
12	293162	356537	63375	Specific HPZHD
12	669053	760656	91603	Specific HPZHD
12	760886	853735	92849	Common HPZHD and PI437654
12	853787	903663	49876	Common HPZHD and PI437654
12	903663	965257	61594	Specific HPZHD
12	965274	1083298	118024	Specific HPZHD
12	1083298	1097293	13995	Common HPZHD and PI437654
12	1097293	1179281	81988	Specific PI437654
12	1179411	1201082	21671	Specific PI437654
12	1287841	1293694	5853	Specific HPZHD
12	1293694	1333300	39606	Common HPZHD and PI437654
12	1333300	1351548	18248	Specific HPZHD
12	1351548	1360658	9110	Common HPZHD and PI437654
12	1360658	1449293	88635	Specific PI437654
12	1450057	1519350	69293	Specific PI437654
12	1974076	2049102	75026	Specific PI437654
12	2093167	2154692	61525	Specific PI437654
12	2155343	2214923	59580	Specific PI437654
12	2823922	2913411	89489	Specific HPZHD
12	2914375	3012202	97827	Common HPZHD and PI437654
12	3012202	3254560	242358	Specific HPZHD
12	3373423	3420936	47513	Common HPZHD, PI437654 and Peking
12	3447941	3516984	69043	Common HPZHD, PI437654 and Peking
12	3516984	3548677	31693	Common HPZHD and PI437654
12	6478690	6561560	82870	Specific PI437654
12	6738324	6812034	73710	Specific Peking
12	32357666	32411756	54090	Specific PI437654
12	32416413	32526300	109887	Specific PI437654
12	32555048	32565691	10643	Specific PI437654
12	32566401	32590067	23666	Specific PI437654
12	32620329	32623490	3161	Common Peking and PI437654
12	32623490	32644897	21407	Specific PI437654
12	34966199	35050712	84513	Specific HPZHD
12	36418789	36487700	68911	Specific HPZHD
12	36930923	37021498	90575	Specific HPZHD
12	37176136	37219958	43822	Specific HPZHD
12	37301281	37540648	239367	Specific HPZHD
12	38465623	38572851	107228	Specific HPZHD
12	38763169	38792041	28872	Specific HPZHD
12	39453261	39613392	160131	Specific HPZHD
13	11044351	11111327	66976	Specific PI437654
13	11240458	11301549	61091	Specific PI437654
13	11301572	11324625	23053	Specific PI437654
13	11324752	11332229	7477	Specific PI437654
13	11332333	11360856	28523	Specific PI437654
13	11376548	11418044	41496	Specific PI437654
13	11480553	11580250	99697	Specific PI437654
13	11615494	11672465	56971	Specific PI437654
13	11752245	11811334	59089	Specific PI437654
13	11811804	11845628	33824	Specific PI437654
13	11918037	11974014	55977	Specific PI437654
13	11974024	12001508	27484	Specific PI437654
13	12019798	12047108	27310	Specific PI437654
13	12159559	12173114	13555	Specific PI437654
13	12175140	12176302	1162	Specific PI437654
13	12176494	12188656	12162	Specific PI437654
13	12261836	12277404	15568	Specific PI437654
13	12277404	12290234	12830	Common HPZHD and PI437654
13	12290234	12305420	15186	Specific PI437654
13	14039919	14228171	188252	Specific PI437654
13	14231366	14348043	116677	Specific PI437654
13	14598547	14617629	19082	Specific PI437654
13	14617629	14681533	63904	Common HPZHD and PI437654
13	14681661	14795354	113693	Common HPZHD and PI437654
13	14873872	14933259	59387	Specific PI437654
13	14983572	14985174	1602	Specific PI437654
13	14985174	15096933	111759	Common HPZHD and PI437654
13	15110153	15155158	45005	Common HPZHD and PI437654
13	15828660	15830336	1676	Specific Peking
13	15830336	15842930	12594	Common HPZHD and Peking
13	15842930	15902140	59210	Common HPZHD, PI437654 and Peking
13	15902140	15907871	5731	Common HPZHD and PI437654
13	15908006	15956937	48931	Common HPZHD and PI437654
13	15956937	16001085	44148	Specific HPZHD
13	16210105	16390323	180218	Specific HPZHD
13	16566215	16569697	3482	Specific HPZHD
13	16569697	16648939	79242	Common HPZHD and PI437654
13	16676168	16747193	71025	Specific PI437654
13	16747193	16785819	38626	Common HPZHD and PI437654
13	16785819	16844609	58790	Specific HPZHD
13	16979254	17134866	155612	Specific HPZHD
13	17187381	17261445	74064	Specific HPZHD
13	19002617	19067978	65361	Specific HPZHD
13	19280770	19330505	49735	Specific HPZHD
13	19720535	19737643	17108	Specific PI437654
13	19739661	19765176	25515	Specific PI437654
13	20056919	20075017	18098	Specific PI437654
13	21451548	21567784	116236	Specific HPZHD
13	21616173	21904979	288806	Specific HPZHD
13	22407197	22545042	137845	Specific HPZHD
13	23888672	23957112	68440	Specific HPZHD
13	23962293	24083056	120763	Specific HPZHD
13	24543200	24550768	7568	Specific PI437654
13	24552477	24642189	89712	Specific PI437654
13	24677825	24744601	66776	Specific PI437654
13	24745915	24815038	69123	Specific PI437654
13	24857494	24897212	39718	Specific PI437654
13	24897561	24912837	15276	Specific PI437654
13	24913320	25002638	89318	Specific PI437654
13	25002919	25046523	43604	Specific PI437654
13	25046523	25109998	63475	Common HPZHD and PI437654
13	25110030	25187811	77781	Specific HPZHD
13	26656185	26708751	52566	Specific PI437654
13	26761399	26827446	66047	Specific HPZHD
13	30970655	30998014	27359	Specific HPZHD
13	35919854	36082574	162720	Specific HPZHD
13	38266539	38376028	109489	Specific HPZHD
13	40758062	40794058	35996	Common HPZHD and PI437654
13	40794058	40807400	13342	Specific PI437654
13	40807400	40867616	60216	Common HPZHD and PI437654
13	41055176	41083860	28684	Specific PI437654
14	27645	78505	50860	Specific PI437654
14	92698	99401	6703	Specific PI437654
14	99401	197407	98006	Common HPZHD and PI437654
14	197407	252005	54598	Specific PI437654
14	1648514	1751372	102858	Common HPZHD and PI437654
14	1754161	1820850	66689	Common HPZHD and PI437654
14	1847461	1965932	118471	Common HPZHD and PI437654
14	1965932	1968454	2522	Specific HPZHD
14	1994324	2197958	203634	Specific PI437654
14	2255530	2456691	201161	Common HPZHD and PI437654
14	2456691	2466746	10055	Specific PI437654
14	2466746	2569314	102568	Common HPZHD and PI437654
14	2569314	2629866	60552	Specific PI437654
14	2687608	2694342	6734	Common HPZHD and PI437654
14	2694722	2840258	145536	Common HPZHD and PI437654
14	2840258	2847122	6864	Specific PI437654
14	2905570	2907874	2304	Specific PI437654
14	2907874	3107833	199959	Common HPZHD and PI437654
14	3107833	3140866	33033	Specific PI437654
14	3140866	3175915	35049	Common HPZHD and PI437654
14	3304382	3333420	29038	Specific HPZHD
14	3333420	3354869	21449	Common HPZHD and PI437654
14	3354869	3357203	2334	Specific HPZHD
14	3376716	3387089	10373	Specific PI437654
14	3387089	3456268	69179	Common HPZHD and PI437654
14	3456288	3500503	44215	Common HPZHD and PI437654
14	3514526	3583114	68588	Common HPZHD and PI437654
14	3583313	3695017	111704	Common HPZHD and PI437654
14	3695017	3735813	40796	Specific HPZHD
14	3735813	3746742	10929	Common HPZHD and PI437654
14	3746742	3751969	5227	Specific PI437654
14	3751969	3798893	46924	Common HPZHD and PI437654
14	3798893	3800408	1515	Specific PI437654
14	3800408	3862219	61811	Common HPZHD and PI437654
14	3862219	3971653	109434	Specific PI437654
14	4011078	4133852	122774	Specific PI437654
14	4192463	4286021	93558	Specific PI437654
14	4288935	4319452	30517	Specific HPZHD
14	4319452	4359921	40469	Common HPZHD and PI437654
14	4359921	4437791	77870	Specific PI437654
14	4437841	4512922	75081	Specific PI437654
14	4562337	4656992	94655	Specific PI437654
14	4656992	4681377	24385	Common HPZHD and PI437654
14	4681377	4683383	2006	Specific HPZHD
14	4683383	4787397	104014	Common HPZHD and PI437654
14	4787397	4885239	97842	Specific PI437654
14	4908851	4960703	51852	Specific PI437654
14	4960703	4997410	36707	Common HPZHD and PI437654
14	4997410	5324434	327024	Specific PI437654
14	5324462	5512741	188279	Specific PI437654
14	6957758	7050968	93210	Specific PI437654
14	7050998	7094583	43585	Common HPZHD and PI437654
14	8863942	8877421	13479	Specific PI437654
14	8912000	8973828	61828	Specific PI437654
14	9184451	9271487	87036	Specific PI437654
14	9276547	9338526	61979	Specific PI437654
14	9389646	9422737	33091	Specific PI437654
14	9473234	9619220	145986	Specific PI437654
14	9749644	9752834	3190	Specific PI437654
14	9807600	9827241	19641	Specific PI437654
14	9828262	9857383	29121	Specific PI437654
14	9857478	9911682	54204	Specific PI437654
14	9913897	9982974	69077	Specific PI437654
14	10107758	10110196	2438	Specific PI437654
14	10113454	10135800	22346	Specific PI437654
14	10425869	10476657	50788	Specific PI437654
14	10531474	10556097	24623	Specific PI437654
14	10556280	10574180	17900	Specific PI437654
14	10574618	10601952	27334	Specific PI437654
14	10663858	10711398	47540	Specific PI437654
14	10799289	10874624	75335	Specific PI437654
14	10945650	10946982	1332	Specific PI437654
14	10957326	10979177	21851	Specific PI437654
14	11024720	11064958	40238	Specific PI437654
14	11065766	11104982	39216	Specific PI437654
14	11187059	11198724	11665	Specific PI437654
14	11305476	11395211	89735	Specific PI437654
14	11451712	11493372	41660	Specific PI437654
14	11770244	11790706	20462	Specific PI437654
14	11836943	11853163	16220	Specific PI437654
14	11889280	11930772	41492	Specific PI437654
14	11937269	12033407	96138	Specific PI437654
14	12033591	12095362	61771	Specific PI437654
14	12171155	12192407	21252	Specific PI437654
14	12196151	12227035	30884	Specific PI437654
14	12382116	12417797	35681	Specific PI437654
14	12424131	12494021	69890	Specific PI437654
14	12494071	12531163	37092	Specific PI437654
14	12531365	12549409	18044	Specific PI437654
14	12614663	12690728	76065	Specific PI437654
14	12734972	12740751	5779	Specific PI437654
14	13060328	13164227	103899	Specific PI437654
14	13212631	13408311	195680	Specific PI437654
14	13445332	13499557	54225	Specific PI437654
14	13529566	13697001	167435	Specific PI437654
14	15566742	15576676	9934	Specific PI437654
14	15641288	15677016	35728	Common HPZHD and PI437654
14	15677016	15726819	49803	Specific PI437654
14	15726819	15731645	4826	Specific Peking
14	15762391	15768911	6520	Common Peking and PI437654
14	15768911	15809239	40328	Specific PI437654
14	15815885	15831730	15845	Specific PI437654
14	15859809	15864560	4751	Specific PI437654
14	15919404	15970351	50947	Specific PI437654
14	15970351	15996631	26280	Common HPZHD and PI437654
14	15996631	15997788	1157	Specific HPZHD
14	16053736	16116570	62834	Specific PI437654
14	16140375	16143203	2828	Common HPZHD, PI437654 and Peking
14	16143203	16148161	4958	Specific HPZHD
14	16167941	16197204	29263	Specific PI437654
14	16215147	16225253	10106	Specific PI437654
14	16225274	16237945	12671	Specific PI437654
14	16276162	16280722	4560	Specific PI437654
14	16329218	16330979	1761	Specific PI437654
14	16331014	16376450	45436	Specific PI437654
14	16578448	16579979	1531	Common HPZHD and PI437654
14	16622620	16649864	27244	Common HPZHD and PI437654
14	16649864	16699426	49562	Specific PI437654
14	16700883	16717479	16596	Specific PI437654
14	16754877	16793815	38938	Specific PI437654
14	16793815	16839087	45272	Common HPZHD and PI437654
14	16839087	16842337	3250	Specific HPZHD
14	16846843	16865032	18189	Common HPZHD and PI437654
14	16865032	16869663	4631	Specific HPZHD
14	16893785	16932909	39124	Common HPZHD and PI437654
14	16932909	16963988	31079	Specific PI437654
14	16963988	16980437	16449	Common HPZHD and PI437654
14	17023422	17032268	8846	Specific PI437654
14	17032868	17035251	2383	Specific HPZHD
14	17035251	17056067	20816	Common HPZHD and PI437654
14	17056067	17058948	2881	Specific PI437654
14	17058948	17061556	2608	Common HPZHD and PI437654
14	17076004	17083726	7722	Common HPZHD and PI437654
14	17083726	17112987	29261	Specific PI437654
14	17112987	17129192	16205	Common HPZHD and PI437654
14	17129192	17156617	27425	Specific PI437654
14	17156617	17183084	26467	Common HPZHD and PI437654
14	17183084	17184843	1759	Specific PI437654
14	17186502	17219881	33379	Specific PI437654
14	17391971	17398782	6811	Specific PI437654
14	17428903	17431757	2854	Specific PI437654
14	17431757	17456215	24458	Common HPZHD and PI437654
14	17458387	17471605	13218	Specific HPZHD
14	17471605	17490524	18919	Common HPZHD and PI437654
14	17490524	17530043	39519	Specific PI437654
14	17572971	17659576	86605	Specific PI437654
14	17729971	17731617	1646	Specific PI437654
14	17841458	17922531	81073	Specific PI437654
14	18001970	18070262	68292	Specific PI437654
14	18465745	18532638	66893	Specific PI437654
14	18614024	18716063	102039	Specific PI437654
14	18716063	18755292	39229	Common HPZHD and PI437654
14	18755292	18765373	10081	Specific PI437654
14	18770023	18772540	2517	Common HPZHD and PI437654
14	18828592	18835881	7289	Specific HPZHD
14	18948390	19000379	51989	Common HPZHD and PI437654
14	19000379	19012066	11687	Specific PI437654
14	19080772	19125139	44367	Specific PI437654
14	19198951	19226038	27087	Specific PI437654
14	19226038	19252764	26726	Common HPZHD and PI437654
14	19306622	19338788	32166	Common HPZHD and PI437654
14	19338788	19351163	12375	Specific PI437654
14	19362112	19400688	38576	Specific PI437654
14	19528838	19534347	5509	Specific PI437654
14	19568129	19678210	110081	Specific PI437654
14	22584913	22676971	92058	Specific PI437654
14	23215147	23337149	122002	Specific PI437654
14	32886577	32899408	12831	Specific PI437654
14	32919962	32923272	3310	Specific PI437654
14	33007334	33008673	1339	Specific PI437654
14	33061290	33077870	16580	Specific PI437654
14	33125556	33182300	56744	Specific PI437654
14	33191005	33220388	29383	Specific PI437654
14	33266125	33302951	36826	Specific PI437654
14	33330217	33355776	25559	Specific PI437654
14	33371839	33377376	5537	Common Peking and PI437654
14	33377376	33390400	13024	Specific PI437654
14	33410494	33463889	53395	Specific PI437654
14	33465489	33522424	56935	Specific PI437654
14	33563608	33595343	31735	Specific PI437654
14	34183206	34192287	9081	Specific PI437654
14	34241261	34249040	7779	Common HPZHD and PI437654
14	34292350	34294076	1726	Common HPZHD and PI437654
14	34294076	34324824	30748	Specific PI437654
14	34325042	34370779	45737	Specific PI437654
14	34370779	34381687	10908	Common HPZHD and PI437654
14	34396210	34408521	12311	Common HPZHD and PI437654
14	34408521	34420729	12208	Specific PI437654
14	34420829	34427785	6956	Specific PI437654
14	34466299	34471171	4872	Specific PI437654
14	34512361	34544671	32310	Specific PI437654
14	34614311	34624365	10054	Common HPZHD and PI437654
14	34647454	34684293	36839	Specific PI437654
14	34717902	34810574	92672	Specific PI437654
14	34865749	34893508	27759	Specific PI437654
14	35697031	35738463	41432	Specific PI437654
14	35880637	35962997	82360	Specific PI437654
14	35984753	36063640	78887	Specific PI437654
14	36124618	36130963	6345	Specific PI437654
14	36130963	36211093	80130	Common HPZHD and PI437654
14	36457989	36590999	133010	Specific PI437654
14	36590999	36653373	62374	Common HPZHD and PI437654
14	36653373	36668812	15439	Specific PI437654
14	36675804	36766353	90549	Specific PI437654
14	37029720	37131986	102266	Specific PI437654
14	37243162	37306096	62934	Specific PI437654
14	37452854	37537915	85061	Specific PI437654
14	37549480	37617222	67742	Specific PI437654
14	37732377	37829007	96630	Specific PI437654
14	37829134	37844743	15609	Specific PI437654
14	37844743	37889140	44397	Common HPZHD and PI437654
14	37889140	37893820	4680	Specific HPZHD
14	37932886	37994042	61156	Specific PI437654
14	38038108	38104935	66827	Specific PI437654
14	38170298	38289994	119696	Specific PI437654
14	38289994	38318378	28384	Common HPZHD and PI437654
14	38318380	38326247	7867	Common HPZHD and PI437654
14	38326247	38342503	16256	Specific PI437654
14	38342503	38358465	15962	Common Peking and PI437654
14	38525045	38556053	31008	Specific PI437654
14	38556586	38592913	36327	Specific PI437654
14	38774150	38813767	39617	Specific PI437654
14	38830620	38869164	38544	Specific PI437654
14	38872226	38911928	39702	Specific PI437654
14	38983091	39020723	37632	Specific PI437654
14	39020723	39052711	31988	Common HPZHD and PI437654
14	39052711	39086790	34079	Specific PI437654
14	39112846	39116337	3491	Specific PI437654
14	39140046	39146254	6208	Common HPZHD and PI437654
14	39146856	39182176	35320	Common HPZHD and PI437654
14	39218923	39220019	1096	Specific PI437654
14	39234629	39275460	40831	Specific PI437654
14	39275460	39281817	6357	Common HPZHD and PI437654
14	39409708	39414088	4380	Specific PI437654
14	39414088	39425715	11627	Common HPZHD and PI437654
14	39441589	39502710	61121	Common HPZHD and PI437654
14	39502710	39528840	26130	Specific PI437654
14	39550805	39571864	21059	Specific PI437654
14	39603425	39632775	29350	Specific PI437654
14	39632775	39656891	24116	Common HPZHD and PI437654
14	39683799	39734936	51137	Specific PI437654
14	39814981	39849040	34059	Common HPZHD and PI437654
14	39849040	39855092	6052	Specific PI437654
14	39868310	39896865	28555	Specific PI437654
14	39896865	39912896	16031	Common HPZHD and PI437654
14	40040806	40043990	3184	Specific PI437654
14	40078485	40111808	33323	Common HPZHD and PI437654
14	40111808	40138999	27191	Specific PI437654
14	40226144	40273564	47420	Specific HPZHD
14	41065500	41170834	105334	Specific PI437654
14	41198081	41238282	40201	Specific PI437654
14	41514851	41519489	4638	Specific PI437654
14	41789780	42092129	302349	Specific PI437654
14	42236977	42276710	39733	Specific PI437654
14	42315149	42342945	27796	Specific PI437654
14	42346780	42376751	29971	Specific PI437654
14	42403098	42430460	27362	Specific PI437654
14	42430467	42510640	80173	Specific PI437654
14	42512175	42516600	4425	Specific PI437654
14	42516848	42520405	3557	Specific PI437654
14	42520592	42527252	6660	Specific PI437654
14	42564502	42609380	44878	Specific PI437654
14	42705054	42733231	28177	Specific PI437654
14	42776695	42847463	70768	Specific PI437654
14	43342202	43363732	21530	Specific PI437654
14	43418445	43442790	24345	Specific PI437654
14	43571807	43593042	21235	Specific PI437654
14	43721392	43825744	104352	Specific PI437654
14	43992065	44013597	21532	Specific PI437654
14	44028222	44062406	34184	Specific PI437654
14	44063003	44088410	25407	Specific PI437654
14	44133968	44277395	143427	Specific PI437654
14	46368800	46434434	65634	Specific HPZHD
14	46528150	46565230	37080	Specific HPZHD
14	46703632	46758160	54528	Specific HPZHD
14	46758203	46784840	26637	Specific HPZHD
14	46853006	46880002	26996	Specific HPZHD
14	46935104	46982582	47478	Specific HPZHD
15	2648675	2715638	66963	Specific PI437654
15	4803671	4827110	23439	Specific PI437654
15	4827110	5030459	203349	Common HPZHD and PI437654
15	5030459	5035835	5376	Specific HPZHD
15	5662461	5807279	144818	Specific PI437654
15	5961606	6275427	313821	Specific HPZHD
15	6608209	6668211	60002	Specific PI437654
15	6668307	6747765	79458	Specific PI437654
15	6951197	7030317	79120	Specific PI437654
15	7040178	7049777	9599	Specific PI437654
15	8014956	8031192	16236	Specific Peking
15	8090608	8092644	2036	Specific Peking
15	9021063	9022544	1481	Specific Peking
15	9023855	9066773	42918	Specific Peking
15	9066773	9123749	56976	Common Peking and PI437654
15	9123749	9140155	16406	Specific PI437654
15	9140155	9166636	26481	Common Peking and PI437654
15	9166636	9168036	1400	Specific Peking
15	9168036	9233924	65888	Common HPZHD and Peking
15	9233924	9251700	17776	Specific Peking
15	10103787	10173178	69391	Common Peking and PI437654
15	10173178	10208731	35553	Specific Peking
15	10394945	10396176	1231	Common Peking and PI437654
15	10396176	10403103	6927	Specific PI437654
15	10565552	10670057	104505	Specific PI437654
15	11278529	11312050	33521	Common HPZHD and PI437654
15	11312050	11324586	12536	Common HPZHD, PI437654 and Peking
15	11324586	11510087	185501	Specific Peking
15	11510087	11550371	40284	Common HPZHD and Peking
15	11550371	11626626	76255	Specific HPZHD
15	11635191	11722346	87155	Specific HPZHD
15	11723177	11759519	36342	Specific HPZHD
15	12048716	12162523	113807	Specific HPZHD
15	12187937	12262416	74479	Common HPZHD and PI437654
15	12334213	12360765	26552	Specific HPZHD
15	12360765	12404635	43870	Common HPZHD and PI437654
15	12404635	12408551	3916	Specific PI437654
15	12450520	12468764	18244	Specific PI437654
15	12468764	12530308	61544	Common HPZHD and PI437654
15	12646130	12692071	45941	Common HPZHD and PI437654
15	12692071	12694046	1975	Common HPZHD, PI437654 and Peking
15	12780245	12804529	24284	Specific PI437654
15	12804529	12827524	22995	Common HPZHD and PI437654
15	12827524	12997518	169994	Common HPZHD, PI437654 and Peking
15	12997518	12999003	1485	Common HPZHD and PI437654
15	12999526	13013591	14065	Common HPZHD and PI437654
15	13013591	13016322	2731	Specific HPZHD
15	13016322	13039223	22901	Common HPZHD and PI437654
15	13039223	13098553	59330	Specific HPZHD
15	13253447	13294456	41009	Specific PI437654
15	13294456	13319066	24610	Common HPZHD and PI437654
15	13319446	13357683	38237	Common HPZHD and PI437654
15	13357715	13361474	3759	Common HPZHD and PI437654
15	13579116	13644856	65740	Specific Peking
15	13693960	13695012	1052	Specific PI437654
15	13778498	13787741	9243	Specific Peking
15	13787794	13821567	33773	Specific Peking
15	13857103	13864379	7276	Common HPZHD, PI437654 and Peking
15	13864763	13873067	8304	Specific HPZHD
15	13873067	13931312	58245	Common HPZHD and PI437654
15	13931312	13954583	23271	Specific PI437654
15	15017114	15057581	40467	Specific HPZHD
15	15057633	15071422	13789	Specific HPZHD
15	15821055	15850552	29497	Specific PI437654
15	15860319	15911423	51104	Specific HPZHD
15	15919192	15921528	2336	Common HPZHD and Peking
15	15984129	16003667	19538	Specific HPZHD
15	16137904	16160317	22413	Specific HPZHD
15	16457404	16505491	48087	Specific HPZHD
15	16510074	16575594	65520	Specific HPZHD
15	32473418	32492884	19466	Specific HPZHD
15	32566456	32591609	25153	Specific HPZHD
15	32808256	32824474	16218	Specific HPZHD
15	34923117	34952803	29686	Specific HPZHD
15	34995219	35021581	26362	Specific HPZHD
15	35041064	35061374	20310	Specific HPZHD
15	35097765	35105333	7568	Specific HPZHD
15	35135573	35148128	12555	Specific HPZHD
15	35231658	35251975	20317	Specific HPZHD
15	35315377	35350793	35416	Specific HPZHD
15	48190528	48204952	14424	Specific PI437654
15	48276626	48325900	49274	Specific HPZHD
15	48325902	48327274	1372	Common HPZHD and PI437654
15	48327274	48328531	1257	Specific PI437654
15	48328531	48382814	54283	Common HPZHD and PI437654
15	48417737	48497943	80206	Specific HPZHD
15	48766026	48936235	170209	Specific HPZHD
15	49001340	49115393	114053	Specific HPZHD
15	49438715	49583023	144308	Specific HPZHD
15	49608691	49750671	141980	Specific HPZHD
15	49776794	49864653	87859	Specific HPZHD
15	49913706	50008258	94552	Specific HPZHD
15	50010338	50069655	59317	Specific HPZHD
15	50069947	50142897	72950	Specific HPZHD
15	50148441	50277005	128564	Specific HPZHD
16	68193	131729	63536	Specific PI437654
16	138130	218757	80627	Common HPZHD and PI437654
16	219050	285210	66160	Common HPZHD and PI437654
16	285638	336198	50560	Common HPZHD and PI437654
16	336312	339240	2928	Common HPZHD and PI437654
16	339498	510599	171101	Common HPZHD and PI437654
16	510599	591799	81200	Specific PI437654
16	651471	877381	225910	Specific HPZHD
16	1304224	1368732	64508	Common HPZHD and PI437654
16	1368732	1375668	6936	Specific HPZHD
16	1375668	1589706	214038	Common HPZHD and PI437654
16	2289279	2408920	119641	Specific PI437654
16	2973022	3072624	99602	Specific HPZHD
16	3158190	3411727	253537	Specific PI437654
16	3529208	3604401	75193	Specific PI437654
16	3719008	3768910	49902	Specific PI437654
16	4459183	4518995	59812	Specific PI437654
16	4518995	4563881	44886	Common HPZHD and PI437654
16	4563881	4565307	1426	Specific HPZHD
16	4565307	4594895	29588	Common HPZHD and PI437654
16	4594895	4617548	22653	Specific PI437654
16	4659841	4664478	4637	Specific PI437654
16	4664478	4842284	177806	Common HPZHD and PI437654
16	6830610	6898315	67705	Specific PI437654
16	7536608	7679473	142865	Specific PI437654
16	7683354	7730618	47264	Specific PI437654
16	7741015	7792700	51685	Specific PI437654
16	7792757	7820418	27661	Specific PI437654
16	7820676	7887101	66425	Specific PI437654
16	7975087	7993354	18267	Specific PI437654
16	26520684	26540690	20006	Specific HPZHD
16	26581560	26609188	27628	Specific HPZHD
16	27171112	27196844	25732	Specific HPZHD
16	27318125	27342507	24382	Specific HPZHD
16	27366612	27401530	34918	Specific HPZHD
16	27403691	27424470	20779	Specific HPZHD
16	27504999	27533823	28824	Specific HPZHD
16	27811594	27821583	9989	Specific HPZHD
16	28029017	28074696	45679	Specific HPZHD
16	28495038	28575712	80674	Specific HPZHD
16	28896015	28937420	41405	Specific HPZHD
16	28967685	28992904	25219	Specific HPZHD
16	29468495	29531026	62531	Specific HPZHD
16	30825489	30890449	64960	Specific HPZHD
16	30890537	30967508	76971	Specific HPZHD
16	30981477	30983030	1553	Specific HPZHD
16	31051788	31153735	101947	Common HPZHD and PI437654
16	31153735	31179837	26102	Specific PI437654
16	31361333	31370580	9247	Common Peking and PI437654
16	31370580	31385872	15292	Specific PI437654
16	31385872	31455568	69696	Common HPZHD and PI437654
16	33223274	33230638	7364	Specific PI437654
16	36170967	36245521	74554	Specific PI437654
17	8278072	8449631	171559	Specific PI437654
17	9042054	9159645	117591	Specific PI437654
17	10781052	11201171	420119	Specific PI437654
17	11424047	11639711	215664	Specific PI437654
17	12302311	12340918	38607	Specific PI437654
17	12340918	12419557	78639	Common HPZHD and PI437654
17	12419557	12492840	73283	Specific PI437654
17	12493210	12798865	305655	Specific PI437654
17	12799149	13001252	202103	Specific PI437654
17	13478354	13535510	57156	Specific PI437654
17	13673628	13778045	104417	Specific PI437654
17	13819256	13830434	11178	Specific PI437654
17	13830434	13849680	19246	Common HPZHD and PI437654
17	13849680	13871048	21368	Specific PI437654
17	13999115	14092017	92902	Specific PI437654
17	14092179	14193572	101393	Specific PI437654
17	14265726	14323164	57438	Specific PI437654
17	14337289	14366288	28999	Specific PI437654
17	14368778	14433153	64375	Specific PI437654
17	14433366	14484087	50721	Specific PI437654
17	14507854	14723771	215917	Specific PI437654
17	14742874	14819341	76467	Specific PI437654
17	14825918	14883525	57607	Specific PI437654
17	14888192	15090087	201895	Specific PI437654
17	15194745	15296362	101617	Specific PI437654
17	15310132	15412669	102537	Specific PI437654
17	15430015	15450780	20765	Specific PI437654
17	15450913	15462742	11829	Specific PI437654
17	15462742	15533554	70812	Common HPZHD and PI437654
17	15538190	15592287	54097	Common HPZHD and PI437654
17	15592712	15610510	17798	Common HPZHD and PI437654
17	15610510	15613913	3403	Specific HPZHD
17	15614356	15699572	85216	Specific PI437654
17	15704505	15726544	22039	Specific PI437654
17	15726544	15793861	67317	Common HPZHD and PI437654
17	15793861	15811010	17149	Specific HPZHD
17	15811010	15820374	9364	Common HPZHD and PI437654
17	15820582	15835184	14602	Common HPZHD and PI437654
17	15835184	15853856	18672	Specific PI437654
17	15853856	15933895	80039	Common HPZHD and PI437654
17	15933895	15938025	4130	Specific PI437654
17	15938025	15956930	18905	Common HPZHD and PI437654
17	15956930	15980748	23818	Specific PI437654
17	15980748	16051012	70264	Common HPZHD and PI437654
17	16051012	16084621	33609	Specific PI437654
17	16084882	16088636	3754	Specific PI437654
17	16088636	16104474	15838	Common HPZHD and PI437654
17	16104474	16126652	22178	Specific PI437654
17	16126652	16141789	15137	Common HPZHD and PI437654
17	16142395	16153061	10666	Specific PI437654
17	16153061	16171086	18025	Common HPZHD and PI437654
17	16171794	16210916	39122	Common HPZHD and PI437654
17	16211071	16221474	10403	Common HPZHD and PI437654
17	16221544	16258395	36851	Common HPZHD and PI437654
17	16258395	16272148	13753	Specific PI437654
17	16272148	16311738	39590	Common HPZHD and PI437654
17	16312123	16343060	30937	Specific PI437654
17	16343154	16360969	17815	Specific PI437654
17	16360969	16371643	10674	Common HPZHD and PI437654
17	16372090	16376544	4454	Specific HPZHD
17	16376814	16385298	8484	Specific PI437654
17	16385298	16403675	18377	Common HPZHD and PI437654
17	16403675	16421597	17922	Specific PI437654
17	16422255	16468194	45939	Common HPZHD and PI437654
17	16468194	16471656	3462	Specific HPZHD
17	16558351	16581914	23563	Common HPZHD and PI437654
17	16581973	16583140	1167	Common HPZHD and PI437654
17	16583258	16594235	10977	Common HPZHD and PI437654
17	16594235	16633614	39379	Specific PI437654
17	16633753	16691059	57306	Specific PI437654
17	16704668	16720024	15356	Specific PI437654
17	16739367	16795493	56126	Specific PI437654
17	16795585	16858255	62670	Specific PI437654
17	16913605	16948393	34788	Specific PI437654
17	17058139	17060054	1915	Specific PI437654
17	17060054	17081796	21742	Common HPZHD and PI437654
17	17082239	17095443	13204	Specific HPZHD
17	17095443	17105487	10044	Common HPZHD and PI437654
17	17105487	17118407	12920	Specific PI437654
17	17118407	17122125	3718	Common HPZHD and PI437654
17	17122125	17130090	7965	Specific PI437654
17	17139677	17156510	16833	Specific PI437654
17	17201087	17245840	44753	Specific PI437654
17	17274589	17293074	18485	Specific PI437654
17	17293074	17321098	28024	Common HPZHD and PI437654
17	17321648	17343159	21511	Common HPZHD and PI437654
17	17344051	17362756	18705	Common HPZHD and PI437654
17	17362756	17366024	3268	Specific PI437654
17	17487933	17507999	20066	Common HPZHD and PI437654
17	17540479	17555568	15089	Common HPZHD and PI437654
17	17556190	17593559	37369	Specific PI437654
17	17600255	17641483	41228	Specific PI437654
17	17642327	17668884	26557	Common HPZHD and PI437654
17	17668884	17693275	24391	Specific PI437654
17	17703567	17708214	4647	Specific PI437654
17	17708214	17732999	24785	Common HPZHD and PI437654
17	17732999	17735426	2427	Specific PI437654
17	17735426	17761978	26552	Common HPZHD and PI437654
17	17761978	17763913	1935	Specific PI437654
17	17763913	17794243	30330	Common HPZHD and PI437654
17	17804397	17833449	29052	Common HPZHD and PI437654
17	17834309	17873077	38768	Specific PI437654
17	17873077	17888250	15173	Common HPZHD and PI437654
17	17888590	17890057	1467	Specific PI437654
17	17890057	17952114	62057	Common HPZHD and PI437654
17	17952114	17957771	5657	Specific PI437654
17	17963921	17967437	3516	Specific PI437654
17	17967437	17998834	31397	Common HPZHD and PI437654
17	17998834	18003374	4540	Specific PI437654
17	18003478	18046811	43333	Specific PI437654
17	18058453	18140635	82182	Common HPZHD and PI437654
17	18216469	18313519	97050	Specific PI437654
17	18313519	18329177	15658	Common HPZHD and PI437654
17	18329847	18365043	35196	Common HPZHD and PI437654
17	18365406	18410724	45318	Specific HPZHD
17	18434650	18497361	62711	Common HPZHD and PI437654
17	18497978	18536718	38740	Common HPZHD and PI437654
17	18536718	18561157	24439	Specific PI437654
17	18649645	18699387	49742	Specific PI437654
17	18699387	18780346	80959	Common HPZHD and PI437654
17	18862125	18870797	8672	Specific PI437654
17	18870797	18934041	63244	Common HPZHD and PI437654
17	18934162	18997740	63578	Common HPZHD and PI437654
17	18997998	19001189	3191	Common HPZHD and PI437654
17	19001200	19026803	25603	Common HPZHD and PI437654
17	19090972	19130488	39516	Common HPZHD and PI437654
17	19130488	19154999	24511	Specific PI437654
17	19188808	19193570	4762	Specific PI437654
17	19193570	19214811	21241	Common HPZHD and PI437654
17	19214823	19232637	17814	Specific PI437654
17	19233375	19248981	15606	Common HPZHD and PI437654
17	19248981	19254944	5963	Specific HPZHD
17	19259672	19261425	1753	Common HPZHD and PI437654
17	19261425	19265632	4207	Specific PI437654
17	19265632	19301850	36218	Common HPZHD and PI437654
17	19301850	19330834	28984	Specific PI437654
17	19360689	19370126	9437	Specific PI437654
17	19370126	19546405	176279	Common HPZHD and PI437654
17	19592093	19615058	22965	Common HPZHD and PI437654
17	19615058	19623218	8160	Specific PI437654
17	19650333	19652734	2401	Specific PI437654
17	19652734	19690795	38061	Common HPZHD and PI437654
17	19696859	19790677	93818	Specific PI437654
17	19850044	19871581	21537	Specific HPZHD
17	19871581	19951458	79877	Common HPZHD and PI437654
17	20082688	20129960	47272	Specific PI437654
17	20130520	20186855	56335	Specific PI437654
17	20221496	20275981	54485	Specific PI437654
17	20295057	20333974	38917	Specific HPZHD
17	20342143	20409110	66967	Specific PI437654
17	20473493	20526353	52860	Specific PI437654
17	20528447	20558875	30428	Specific PI437654
17	20558934	20618313	59379	Specific PI437654
17	20630052	20672030	41978	Specific HPZHD
17	20692624	20742868	50244	Specific PI437654
17	20759585	20774876	15291	Specific PI437654
17	20820102	20823077	2975	Specific PI437654
17	20823077	20853853	30776	Common HPZHD and PI437654
17	20853853	20856336	2483	Specific HPZHD
17	20856336	20902070	45734	Specific PI437654
17	21078253	21111887	33634	Specific PI437654
17	21111887	21125878	13991	Common HPZHD and PI437654
17	21125878	21133509	7631	Specific HPZHD
17	21133509	21167986	34477	Common HPZHD and PI437654
17	21828889	21849182	20293	Specific HPZHD
17	21849182	21896524	47342	Common HPZHD and PI437654
17	22497717	22518110	20393	Specific PI437654
17	22518110	22566165	48055	Common HPZHD and PI437654
17	22731147	22754779	23632	Specific PI437654
17	22754779	22779766	24987	Common HPZHD and PI437654
17	22779811	22797800	17989	Common HPZHD and PI437654
17	22797846	22818959	21113	Common HPZHD and PI437654
17	22819386	22908913	89527	Specific PI437654
17	23171355	23229410	58055	Specific PI437654
17	23677988	23694217	16229	Specific HPZHD
17	23694217	23712709	18492	Common HPZHD and PI437654
17	23712709	23756144	43435	Specific PI437654
17	24084727	24118371	33644	Specific PI437654
17	24118371	24184644	66273	Common HPZHD and PI437654
17	24426293	24437170	10877	Specific PI437654
17	24437170	24506646	69476	Common HPZHD and PI437654
17	24506646	24523275	16629	Specific PI437654
17	24764614	24818913	54299	Specific PI437654
17	24843464	24879289	35825	Specific PI437654
17	24881619	24953999	72380	Specific PI437654
17	25008586	25048341	39755	Specific PI437654
17	25058574	25090493	31919	Specific PI437654
17	25157076	25178732	21656	Specific PI437654
17	25250005	25283026	33021	Specific PI437654
17	25283455	25288376	4921	Specific PI437654
17	25288376	25309931	21555	Common HPZHD and PI437654
17	25309931	25330317	20386	Specific PI437654
17	25337895	25365831	27936	Common HPZHD and PI437654
17	25406890	25452806	45916	Specific PI437654
17	25704098	25737195	33097	Common HPZHD and PI437654
17	25737195	25750607	13412	Specific PI437654
17	26272498	26370107	97609	Specific PI437654
17	26398839	26433399	34560	Specific HPZHD
17	26481716	26523882	42166	Specific PI437654
17	26776566	26820953	44387	Specific PI437654
17	26854728	26921298	66570	Specific PI437654
17	27041475	27109553	68078	Specific PI437654
17	27162091	27226672	64581	Specific PI437654
17	27245618	27333291	87673	Specific PI437654
17	27333291	27392460	59169	Common HPZHD and PI437654
17	27392528	27415321	22793	Common HPZHD and PI437654
17	27415321	27425081	9760	Specific PI437654
17	27425081	27446702	21621	Common HPZHD and PI437654
17	27466200	27491336	25136	Specific HPZHD
17	27491336	27514236	22900	Common HPZHD and PI437654
17	27514236	27569320	55084	Specific PI437654
17	27683981	27712584	28603	Specific PI437654
17	27712584	27733711	21127	Common HPZHD and PI437654
17	27733724	27752050	18326	Common HPZHD and PI437654
17	27752050	27755175	3125	Specific PI437654
17	27755329	27798465	43136	Specific PI437654
17	27798467	27813627	15160	Common HPZHD and PI437654
17	27813627	27839770	26143	Specific PI437654
17	27839931	27840998	1067	Specific HPZHD
17	27840998	27889735	48737	Common HPZHD and PI437654
17	27889735	27906288	16553	Specific PI437654
17	27958976	27962530	3554	Specific HPZHD
17	27962530	27971551	9021	Common HPZHD and PI437654
17	27971551	28056334	84783	Specific PI437654
17	28085859	28099791	13932	Specific PI437654
17	28099791	28111125	11334	Common HPZHD and PI437654
17	28111149	28123343	12194	Common HPZHD and PI437654
17	28124365	28154149	29784	Specific PI437654
17	28309492	28332893	23401	Specific PI437654
17	28404614	28416534	11920	Specific HPZHD
17	28421739	28447500	25761	Specific PI437654
17	28490530	28505686	15156	Specific PI437654
17	28505686	28582523	76837	Common HPZHD and PI437654
17	28582523	28587345	4822	Specific HPZHD
17	28659350	28684689	25339	Specific PI437654
17	28687019	28720556	33537	Specific HPZHD
17	28725167	28748296	23129	Specific HPZHD
17	28763610	28786952	23342	Common HPZHD and PI437654
17	28786952	28799227	12275	Specific PI437654
17	28819160	28874486	55326	Common HPZHD and PI437654
17	28874486	28876118	1632	Specific HPZHD
17	28887082	28922250	35168	Specific PI437654
17	28922250	28935798	13548	Common HPZHD and PI437654
17	28935798	28937764	1966	Specific HPZHD
17	28940544	29005667	65123	Common HPZHD and PI437654
17	29021929	29045443	23514	Common HPZHD and PI437654
17	29045746	29074974	29228	Common HPZHD and PI437654
17	29095315	29115466	20151	Specific PI437654
17	29151271	29153340	2069	Specific PI437654
17	29153340	29168732	15392	Common HPZHD and PI437654
17	29168732	29171079	2347	Specific PI437654
17	29206923	29274606	67683	Specific PI437654
17	29274606	29290680	16074	Common HPZHD and PI437654
17	29290683	29301913	11230	Specific PI437654
17	29301913	29366643	64730	Common HPZHD and PI437654
17	29366643	29369744	3101	Specific PI437654
17	29384410	29396421	12011	Specific PI437654
17	29396421	29410224	13803	Common HPZHD and PI437654
17	29410224	29414268	4044	Specific HPZHD
17	29766209	29769116	2907	Specific PI437654
17	29769116	29793577	24461	Common HPZHD and PI437654
17	29794237	29795735	1498	Common HPZHD and PI437654
17	29795735	29800767	5032	Specific HPZHD
17	29800767	29815058	14291	Common HPZHD and PI437654
17	29815058	29816549	1491	Specific PI437654
17	29828708	29829786	1078	Specific HPZHD
17	29829786	29856505	26719	Common HPZHD and PI437654
17	29856505	29865231	8726	Specific PI437654
17	29870213	29920407	50194	Specific PI437654
17	29920692	29924404	3712	Specific PI437654
17	29924404	29948656	24252	Common HPZHD and PI437654
17	29958496	29965406	6910	Specific HPZHD
17	29965406	29998892	33486	Common HPZHD and PI437654
17	29998892	30005310	6418	Specific PI437654
17	30005310	30006928	1618	Common HPZHD and PI437654
17	30006928	30021526	14598	Specific HPZHD
17	30021526	30037013	15487	Common HPZHD and PI437654
17	30037013	30042245	5232	Specific PI437654
17	30051438	30108737	57299	Common HPZHD and PI437654
17	30109005	30136260	27255	Common HPZHD and PI437654
17	30136260	30138836	2576	Specific PI437654
17	30179313	30216619	37306	Common HPZHD and PI437654
17	30216619	30221082	4463	Specific PI437654
17	30221114	30263033	41919	Specific PI437654
17	30263033	30269672	6639	Common HPZHD and PI437654
17	30269672	30279416	9744	Specific PI437654
17	30374239	30431070	56831	Specific PI437654
17	30542535	30550960	8425	Specific PI437654
17	30550960	30600201	49241	Common HPZHD and PI437654
17	30600201	30637553	37352	Specific HPZHD
17	30637553	30658548	20995	Common HPZHD and PI437654
17	30658548	30720417	61869	Specific PI437654
17	30720764	30747603	26839	Specific PI437654
17	30747603	30790532	42929	Common HPZHD and PI437654
17	30790532	30792380	1848	Specific PI437654
17	30926953	30998661	71708	Specific PI437654
17	31052417	31086146	33729	Specific PI437654
17	31102116	31126475	24359	Specific PI437654
17	31126475	31155798	29323	Common HPZHD and PI437654
17	31155934	31161224	5290	Specific HPZHD
17	31161224	31183925	22701	Common HPZHD and PI437654
17	31183925	31241508	57583	Specific PI437654
17	31242166	31271995	29829	Specific PI437654
17	31271995	31288962	16967	Common HPZHD and PI437654
17	31288962	31301231	12269	Specific HPZHD
17	31301231	31326213	24982	Common HPZHD and PI437654
17	31326213	31329780	3567	Specific PI437654
17	31456915	31518650	61735	Specific PI437654
17	31551574	31604721	53147	Specific PI437654
17	31663177	31773984	110807	Specific PI437654
17	32016817	32041699	24882	Specific HPZHD
17	32109949	32115480	5531	Specific PI437654
17	32115480	32129961	14481	Common HPZHD and PI437654
17	32129961	32134136	4175	Specific PI437654
17	32152663	32224728	72065	Common HPZHD and PI437654
17	32224857	32226056	1199	Specific PI437654
17	32226056	32248701	22645	Common HPZHD and PI437654
17	32248701	32251051	2350	Specific HPZHD
17	32257731	32300983	43252	Specific PI437654
17	32301395	32305135	3740	Specific HPZHD
17	32305135	32316365	11230	Common HPZHD and PI437654
17	32316365	32325078	8713	Specific PI437654
17	32325078	32372157	47079	Common HPZHD and PI437654
17	32372157	32393370	21213	Specific PI437654
17	32393393	32427450	34057	Specific PI437654
17	32427450	32444503	17053	Common HPZHD and PI437654
17	32444619	32466431	21812	Common HPZHD and PI437654
17	32497207	32563172	65965	Specific PI437654
17	32617700	32636891	19191	Specific PI437654
17	32854698	32866388	11690	Specific PI437654
17	32866388	32924191	57803	Common HPZHD and PI437654
17	33048095	33069839	21744	Specific PI437654
17	33073996	33133466	59470	Specific PI437654
17	33133466	33144483	11017	Common HPZHD and PI437654
17	33146526	33188413	41887	Common HPZHD and PI437654
17	33195205	33217002	21797	Common HPZHD and PI437654
17	33217002	33220454	3452	Specific PI437654
17	33220454	33234434	13980	Common HPZHD and PI437654
17	33234434	33243679	9245	Specific PI437654
17	33243679	33275242	31563	Common HPZHD and PI437654
17	33275460	33344216	68756	Common HPZHD and PI437654
17	33438335	33515756	77421	Specific PI437654
17	33515756	33524848	9092	Common HPZHD and PI437654
17	33525172	33583343	58171	Common HPZHD and PI437654
17	33583343	33603797	20454	Specific PI437654
17	33790477	33861318	70841	Specific PI437654
17	33863518	33952914	89396	Common HPZHD and PI437654
17	33953063	33976323	23260	Common HPZHD and PI437654
17	34053974	34131425	77451	Specific PI437654
17	34131425	34205884	74459	Common HPZHD and PI437654
17	34206197	34258220	52023	Common HPZHD and PI437654
17	34258811	34292983	34172	Specific PI437654
17	34382224	34408388	26164	Specific PI437654
17	34444727	34470575	25848	Specific PI437654
17	34478205	34488676	10471	Common HPZHD and PI437654
17	34521572	34544163	22591	Common HPZHD and PI437654
17	34544802	34613156	68354	Common HPZHD and PI437654
17	34613156	34636713	23557	Specific PI437654
17	34841013	34880570	39557	Specific PI437654
17	34882424	34913692	31268	Specific PI437654
17	34948703	35002406	53703	Common HPZHD and PI437654
17	35002406	35053132	50726	Specific PI437654
17	35053132	35070466	17334	Common HPZHD and PI437654
17	35070466	35077041	6575	Specific PI437654
17	35077127	35088256	11129	Specific PI437654
17	35095608	35099263	3655	Specific HPZHD
17	35099263	35116493	17230	Common HPZHD and PI437654
17	35116493	35136317	19824	Specific PI437654
17	35136317	35180197	43880	Common HPZHD and PI437654
17	35180197	35212421	32224	Specific PI437654
17	35225700	35266608	40908	Specific PI437654
17	35274610	35335037	60427	Specific PI437654
17	35411334	35443487	32153	Specific PI437654
17	35443487	35453182	9695	Common HPZHD and PI437654
17	35453182	35457695	4513	Specific PI437654
17	35513459	35526088	12629	Specific PI437654
17	35526088	35548591	22503	Common HPZHD and PI437654
17	35569971	35585710	15739	Common HPZHD and PI437654
17	35585710	35643718	58008	Specific PI437654
17	35644082	35645648	1566	Specific PI437654
17	35645648	35687088	41440	Common HPZHD and PI437654
17	35699203	35774125	74922	Specific PI437654
17	35824729	35899751	75022	Common HPZHD and PI437654
17	35899751	35914531	14780	Specific PI437654
17	36044493	36103543	59050	Specific PI437654
17	36103543	36145348	41805	Common HPZHD and PI437654
17	36145540	36169680	24140	Common HPZHD and PI437654
17	36169879	36185619	15740	Common HPZHD and PI437654
17	36185639	36223266	37627	Common HPZHD and PI437654
17	36223277	36305500	82223	Specific PI437654
17	36305500	36407027	101527	Common HPZHD and PI437654
17	36407288	36412502	5214	Specific PI437654
17	36412502	36434617	22115	Common HPZHD and PI437654
17	36435905	36444095	8190	Specific PI437654
17	36444095	36484632	40537	Common HPZHD and PI437654
17	36484721	36497158	12437	Common HPZHD and PI437654
17	36497158	36536770	39612	Specific HPZHD
17	36807779	36888895	81116	Specific PI437654
17	37075182	37129966	54784	Common HPZHD and PI437654
17	37129966	37234989	105023	Specific PI437654
17	37239336	37281260	41924	Specific PI437654
17	37283290	37370843	87553	Specific PI437654
17	37411616	37427955	16339	Specific PI437654
17	37427955	37522726	94771	Common HPZHD and PI437654
18	945346	1017026	71680	Common HPZHD, PI437654 and Peking
18	1017026	1031646	14620	Common HPZHD and PI437654
18	1088824	1090203	1379	Common HPZHD and PI437654
18	1090203	1156742	66539	Specific HPZHD
18	1262788	1332432	69644	Specific HPZHD
18	1521524	1537257	15733	Specific HPZHD
18	1537257	1601415	64158	Common HPZHD and PI437654
18	1601415	1703734	102319	Common HPZHD, PI437654 and Peking
18	1703734	1793271	89537	Specific HPZHD
18	1907217	2130071	222854	Specific HPZHD
18	2137717	2216770	79053	Specific HPZHD
18	2226436	2257262	30826	Specific HPZHD
18	2321002	2369897	48895	Specific HPZHD
18	2486368	2673172	186804	Specific PI437654
18	2673172	2728846	55674	Common HPZHD and PI437654
18	2728846	2786417	57571	Specific PI437654
18	2786765	2824673	37908	Specific PI437654
18	2992437	3101519	109082	Specific PI437654
18	3101956	3189227	87271	Specific PI437654
18	3192539	3254018	61479	Specific PI437654
18	3288421	3471660	183239	Specific PI437654
18	3480244	3538668	58424	Specific PI437654
18	3686557	3839840	153283	Specific PI437654
18	3878648	3935435	56787	Specific PI437654
18	3936042	4008757	72715	Specific PI437654
18	4040123	4142192	102069	Specific PI437654
18	4255645	4306535	50890	Common HPZHD and PI437654
[truncated: 355 more rows]

## Sheet: Supplementary Table S9
Supplementary Table S9. QTLs resistance to SCN overlapping with specific and common IBD fragments from three ancestral resistance genotypes.
Chromosome	IBD_start	IBD_end	IBD_length	Source	QTL_name	QTL_start	QTL_end	The overlapped length (bp)
1	7008857	7029606	20749	Common HPZHD and PI437654	qSCN 3-1	7022927	7729201	6679
1	7029606	7053447	23841	Specific PI437654	qSCN 3-1	7022927	7729201	23841
1	7053577	7139062	85485	Specific PI437654	qSCN 3-1	7022927	7729201	85485
1	7141568	7181628	40060	Specific PI437654	qSCN 3-1	7022927	7729201	40060
1	7192669	7328870	136201	Specific PI437654	qSCN 3-1	7022927	7729201	136201
1	7329695	7404053	74358	Specific PI437654	qSCN 3-1	7022927	7729201	74358
1	7438710	7645376	206666	Specific PI437654	qSCN 3-1	7022927	7729201	206666
1	49379618	49422786	43168	Specific HPZHD	SCN 39-6	49188784	52336556	43168
1	49442546	49494679	52133	Specific HPZHD	SCN 39-6	49188784	52336556	52133
1	49526732	49941615	414883	Specific HPZHD	SCN 39-6	49188784	52336556	414883
1	50590106	50717894	127788	Specific HPZHD	SCN 39-6	49188784	52336556	127788
1	51458951	51526228	67277	Specific HPZHD	SCN 39-6	49188784	52336556	67277
1	54153643	54164558	10915	Specific HPZHD	SCN 39-11	52114690	55659688	10915
1	55390208	55402223	12015	Specific Peking	SCN 39-11	52114690	55659688	12015
1	55404734	55465906	61172	Specific Peking	SCN 39-11	52114690	55659688	61172
3	32613068	32696173	83105	Specific HPZHD	SCN 44-4	31165298	32670432	57364
3	32613068	32696173	83105	Specific HPZHD	SCN 33-7	32670432	36368900	25741
3	32717705	32788146	70441	Specific HPZHD	SCN 33-7	32670432	36368900	70441
3	32801304	32813004	11700	Specific HPZHD	SCN 33-7	32670432	36368900	11700
3	32854955	32888196	33241	Specific HPZHD	SCN 33-7	32670432	36368900	33241
3	33114118	33121867	7749	Specific HPZHD	SCN 33-7	32670432	36368900	7749
3	33121867	33127145	5278	Common HPZHD and PI437654	SCN 33-7	32670432	36368900	5278
3	33180096	33236414	56318	Specific PI437654	SCN 33-7	32670432	36368900	56318
3	35276265	35322716	46451	Specific HPZHD	SCN 33-7	32670432	36368900	46451
3	35414829	35470147	55318	Specific HPZHD	SCN 33-7	32670432	36368900	55318
3	35669559	35732425	62866	Specific HPZHD	SCN 33-7	32670432	36368900	62866
3	35732651	35784502	51851	Specific HPZHD	SCN 33-7	32670432	36368900	51851
3	44266334	44512568	246234	Specific HPZHD	SCN 51-1	44058147	45157294	246234
3	44541357	44590567	49210	Specific HPZHD	SCN 51-1	44058147	45157294	49210
3	45112152	45161537	49385	Specific HPZHD	SCN 51-1	44058147	45157294	45142
4	571487	684597	113110	Common HPZHD and PI437654	SCN 36-8	486057	3425900	113110
4	684597	715479	30882	Specific PI437654	SCN 36-8	486057	3425900	30882
4	1638201	1698971	60770	Specific PI437654	SCN 36-8	486057	3425900	60770
4	1638201	1698971	60770	Specific PI437654	SCN 21-1	1122989	2265858	60770
4	1638201	1698971	60770	Specific PI437654	SCN 18-3	1601042	2777239	60770
4	2703375	2951791	248416	Specific HPZHD	SCN 36-8	486057	3425900	248416
4	2703375	2951791	248416	Specific HPZHD	SCN 18-3	1601042	2777239	73864
4	3808887	3871423	62536	Specific HPZHD	SCN 36-6	3300829	5286777	62536
4	3877611	3964440	86829	Specific HPZHD	SCN 36-6	3300829	5286777	86829
4	5551913	5599281	47368	Specific PI437654	SCN 39-10	4221947	6452994	47368
4	5551913	5599281	47368	Specific PI437654	SCN 44-5	5241170	7481984	47368
4	5694983	5701067	6084	Specific PI437654	SCN 39-10	4221947	6452994	6084
4	5694983	5701067	6084	Specific PI437654	SCN 44-5	5241170	7481984	6084
4	43610446	43659873	49427	Common HPZHD and PI437654	SCN 36-7	43305171	45918756	49427
4	43659873	43684420	24547	Specific PI437654	SCN 36-7	43305171	45918756	24547
4	43684420	43712961	28541	Common HPZHD and PI437654	SCN 36-7	43305171	45918756	28541
4	43712961	43714661	1700	Specific HPZHD	SCN 36-7	43305171	45918756	1700
4	43764959	43769990	5031	Specific HPZHD	SCN 36-7	43305171	45918756	5031
4	43775500	43799924	24424	Common HPZHD and PI437654	SCN 36-7	43305171	45918756	24424
4	43811486	43825219	13733	Common HPZHD and PI437654	SCN 36-7	43305171	45918756	13733
4	43902813	43954790	51977	Common HPZHD and PI437654	SCN 36-7	43305171	45918756	51977
4	44326278	44400400	74122	Specific HPZHD	SCN 36-7	43305171	45918756	74122
4	44405136	44420721	15585	Specific HPZHD	SCN 36-7	43305171	45918756	15585
4	44421318	44437209	15891	Specific HPZHD	SCN 36-7	43305171	45918756	15891
4	44499883	44565156	65273	Specific HPZHD	SCN 36-7	43305171	45918756	65273
4	44657025	44778585	121560	Specific HPZHD	SCN 36-7	43305171	45918756	121560
4	44778703	44786758	8055	Specific HPZHD	SCN 36-7	43305171	45918756	8055
4	44860960	44890051	29091	Specific HPZHD	SCN 36-7	43305171	45918756	29091
4	44891630	45028650	137020	Specific HPZHD	SCN 36-7	43305171	45918756	137020
4	45028909	45060668	31759	Specific HPZHD	SCN 36-7	43305171	45918756	31759
4	45064689	45084357	19668	Specific HPZHD	SCN 36-7	43305171	45918756	19668
4	45094416	45136432	42016	Specific HPZHD	SCN 36-7	43305171	45918756	42016
4	45152249	45242028	89779	Specific HPZHD	SCN 36-7	43305171	45918756	89779
4	45242106	45283464	41358	Specific HPZHD	SCN 36-7	43305171	45918756	41358
4	45299999	45310795	10796	Specific HPZHD	SCN 36-7	43305171	45918756	10796
4	45311193	45364871	53678	Specific HPZHD	SCN 36-7	43305171	45918756	53678
4	45369185	45390496	21311	Specific HPZHD	SCN 36-7	43305171	45918756	21311
4	45424781	45442446	17665	Specific HPZHD	SCN 36-7	43305171	45918756	17665
4	46092589	46203299	110710	Specific Peking	SCN 51-3	46184435	47875842	18864
4	46217686	46240949	23263	Specific PI437654	SCN 51-3	46184435	47875842	23263
4	46301207	46401794	100587	Specific Peking	SCN 51-3	46184435	47875842	100587
4	46425309	46498069	72760	Specific Peking	SCN 51-3	46184435	47875842	72760
4	46556439	46557830	1391	Specific Peking	SCN 51-3	46184435	47875842	1391
4	46603440	46678325	74885	Specific Peking	SCN 51-3	46184435	47875842	74885
4	46801259	46802771	1512	Specific Peking	SCN 51-3	46184435	47875842	1512
4	46855017	46888642	33625	Specific Peking	SCN 51-3	46184435	47875842	33625
4	47049680	47103393	53713	Common HPZHD and PI437654	SCN 51-3	46184435	47875842	53713
6	14499159	14582404	83245	Specific PI437654	SCN 9-6	14467413	15524734	83245
6	14671126	14838159	167033	Specific PI437654	SCN 9-6	14467413	15524734	167033
6	14918838	15159277	240439	Specific PI437654	SCN 9-6	14467413	15524734	240439
6	15159280	15249233	89953	Specific PI437654	SCN 9-6	14467413	15524734	89953
6	15249358	15283067	33709	Specific PI437654	SCN 9-6	14467413	15524734	33709
6	15522058	15620640	98582	Specific PI437654	SCN 9-6	14467413	15524734	2676
6	48314110	48409166	95056	Specific HPZHD	SCN 42-3	48403138	48444236	6028
6	48484314	48550906	66592	Specific HPZHD	SCN 17-3	48441504	49929919	66592
6	48484314	48550906	66592	Specific HPZHD	SCN 20-2	48441504	49929919	66592
6	48567371	48619529	52158	Specific HPZHD	SCN 17-3	48441504	49929919	52158
6	48567371	48619529	52158	Specific HPZHD	SCN 20-2	48441504	49929919	52158
6	48756424	48831875	75451	Specific HPZHD	SCN 17-3	48441504	49929919	75451
6	48756424	48831875	75451	Specific HPZHD	SCN 20-2	48441504	49929919	75451
7	1698162	1699961	1799	Specific PI437654	SCN 46-1	225429	2434259	1799
7	16887185	17098814	211629	Specific HPZHD	SCN 3-3	16521027	18352609	211629
7	17107215	17141913	34698	Common HPZHD and PI437654	SCN 3-3	16521027	18352609	34698
7	17145821	17272170	126349	Common HPZHD and PI437654	SCN 3-3	16521027	18352609	126349
7	17272170	17287784	15614	Specific HPZHD	SCN 3-3	16521027	18352609	15614
7	17288493	17316527	28034	Common HPZHD and PI437654	SCN 3-3	16521027	18352609	28034
7	17316527	17336438	19911	Specific PI437654	SCN 3-3	16521027	18352609	19911
7	17360102	17378103	18001	Common HPZHD and PI437654	SCN 3-3	16521027	18352609	18001
7	17378210	17390193	11983	Common HPZHD and PI437654	SCN 3-3	16521027	18352609	11983
7	17390193	17398012	7819	Specific HPZHD	SCN 3-3	16521027	18352609	7819
7	17398127	17401837	3710	Specific HPZHD	SCN 3-3	16521027	18352609	3710
7	17401837	17412480	10643	Common HPZHD and PI437654	SCN 3-3	16521027	18352609	10643
7	17412546	17438199	25653	Common HPZHD and PI437654	SCN 3-3	16521027	18352609	25653
7	17474746	17562072	87326	Common HPZHD and PI437654	SCN 3-3	16521027	18352609	87326
7	17562852	17571547	8695	Common HPZHD and PI437654	SCN 3-3	16521027	18352609	8695
7	17578366	17618084	39718	Common HPZHD and PI437654	SCN 3-3	16521027	18352609	39718
7	17618084	17620605	2521	Specific HPZHD	SCN 3-3	16521027	18352609	2521
7	17621111	17646134	25023	Specific PI437654	SCN 3-3	16521027	18352609	25023
7	17646372	17726798	80426	Common HPZHD and PI437654	SCN 3-3	16521027	18352609	80426
7	17726798	17728084	1286	Specific HPZHD	SCN 3-3	16521027	18352609	1286
7	17728084	17769538	41454	Common HPZHD and PI437654	SCN 3-3	16521027	18352609	41454
7	17769642	17829950	60308	Common HPZHD and PI437654	SCN 3-3	16521027	18352609	60308
7	17829966	17910333	80367	Common HPZHD and PI437654	SCN 3-3	16521027	18352609	80367
7	17910333	17913654	3321	Specific HPZHD	SCN 3-3	16521027	18352609	3321
7	37086249	37119940	33691	Specific HPZHD	SCN 40-4	37079608	40919537	33691
7	37157310	37210114	52804	Specific HPZHD	SCN 40-4	37079608	40919537	52804
7	37210456	37300573	90117	Specific HPZHD	SCN 40-4	37079608	40919537	90117
7	37300725	37435094	134369	Specific HPZHD	SCN 40-4	37079608	40919537	134369
7	37437488	37510197	72709	Specific HPZHD	SCN 40-4	37079608	40919537	72709
7	37510209	37567174	56965	Specific HPZHD	SCN 40-4	37079608	40919537	56965
7	37590091	37693512	103421	Specific HPZHD	SCN 40-4	37079608	40919537	103421
7	37693590	37721469	27879	Specific HPZHD	SCN 40-4	37079608	40919537	27879
7	37781235	38084567	303332	Specific HPZHD	SCN 40-4	37079608	40919537	303332
8	2634911	2719066	84155	Specific HPZHD	SCN 46-5	2559051	3537934	84155
8	2754504	2868614	114110	Specific HPZHD	SCN 46-5	2559051	3537934	114110
8	2940820	3028821	88001	Specific HPZHD	SCN 46-5	2559051	3537934	88001
8	4593278	4751338	158060	Specific HPZHD	SCN 33-2	3993698	8223512	158060
8	4593278	4751338	158060	Specific HPZHD	SCN 1-1	4217746	5182879	158060
8	4751543	4825485	73942	Specific HPZHD	SCN 33-2	3993698	8223512	73942
8	4751543	4825485	73942	Specific HPZHD	SCN 1-1	4217746	5182879	73942
8	7253465	7434937	181472	Specific HPZHD	SCN 33-2	3993698	8223512	181472
8	7253465	7434937	181472	Specific HPZHD	SCN 36-1	6756953	8223512	181472
8	7253465	7434937	181472	Specific HPZHD	SCN 36-2	6756953	8223512	181472
8	7253465	7434937	181472	Specific HPZHD	SCN 19-1	6756953	9204446	181472
8	7253465	7434937	181472	Specific HPZHD	cqSCN-002	6809647	7892162	181472
8	7253465	7434937	181472	Specific HPZHD	SCN 40-1	6809647	8353754	181472
8	7253465	7434937	181472	Specific HPZHD	SCN 3-1	6809647	8513390	181472
8	7253465	7434937	181472	Specific HPZHD	SCN 9-2	6809647	8513390	181472
8	7253465	7434937	181472	Specific HPZHD	SCN 27-2	6809647	8513390	181472
8	7434944	7505724	70780	Specific HPZHD	SCN 33-2	3993698	8223512	70780
8	7434944	7505724	70780	Specific HPZHD	SCN 36-1	6756953	8223512	70780
8	7434944	7505724	70780	Specific HPZHD	SCN 36-2	6756953	8223512	70780
8	7434944	7505724	70780	Specific HPZHD	SCN 19-1	6756953	9204446	70780
8	7434944	7505724	70780	Specific HPZHD	cqSCN-002	6809647	7892162	70780
8	7434944	7505724	70780	Specific HPZHD	SCN 40-1	6809647	8353754	70780
8	7434944	7505724	70780	Specific HPZHD	SCN 3-1	6809647	8513390	70780
8	7434944	7505724	70780	Specific HPZHD	SCN 9-2	6809647	8513390	70780
8	7434944	7505724	70780	Specific HPZHD	SCN 27-2	6809647	8513390	70780
8	7558980	7644645	85665	Specific PI437654	SCN 33-2	3993698	8223512	85665
8	7558980	7644645	85665	Specific PI437654	SCN 36-1	6756953	8223512	85665
8	7558980	7644645	85665	Specific PI437654	SCN 36-2	6756953	8223512	85665
8	7558980	7644645	85665	Specific PI437654	SCN 19-1	6756953	9204446	85665
8	7558980	7644645	85665	Specific PI437654	cqSCN-002	6809647	7892162	85665
8	7558980	7644645	85665	Specific PI437654	SCN 40-1	6809647	8353754	85665
8	7558980	7644645	85665	Specific PI437654	SCN 3-1	6809647	8513390	85665
8	7558980	7644645	85665	Specific PI437654	SCN 9-2	6809647	8513390	85665
8	7558980	7644645	85665	Specific PI437654	SCN 27-2	6809647	8513390	85665
8	7675678	7685035	9357	Specific PI437654	SCN 33-2	3993698	8223512	9357
8	7675678	7685035	9357	Specific PI437654	SCN 36-1	6756953	8223512	9357
8	7675678	7685035	9357	Specific PI437654	SCN 36-2	6756953	8223512	9357
8	7675678	7685035	9357	Specific PI437654	SCN 19-1	6756953	9204446	9357
8	7675678	7685035	9357	Specific PI437654	cqSCN-002	6809647	7892162	9357
8	7675678	7685035	9357	Specific PI437654	SCN 40-1	6809647	8353754	9357
8	7675678	7685035	9357	Specific PI437654	SCN 3-1	6809647	8513390	9357
8	7675678	7685035	9357	Specific PI437654	SCN 9-2	6809647	8513390	9357
8	7675678	7685035	9357	Specific PI437654	SCN 27-2	6809647	8513390	9357
8	7685035	7784936	99901	Common Peking and PI437654	SCN 33-2	3993698	8223512	99901
8	7685035	7784936	99901	Common Peking and PI437654	SCN 36-1	6756953	8223512	99901
8	7685035	7784936	99901	Common Peking and PI437654	SCN 36-2	6756953	8223512	99901
8	7685035	7784936	99901	Common Peking and PI437654	SCN 19-1	6756953	9204446	99901
8	7685035	7784936	99901	Common Peking and PI437654	cqSCN-002	6809647	7892162	99901
8	7685035	7784936	99901	Common Peking and PI437654	SCN 40-1	6809647	8353754	99901
8	7685035	7784936	99901	Common Peking and PI437654	SCN 3-1	6809647	8513390	99901
8	7685035	7784936	99901	Common Peking and PI437654	SCN 9-2	6809647	8513390	99901
8	7685035	7784936	99901	Common Peking and PI437654	SCN 27-2	6809647	8513390	99901
8	7784950	7792824	7874	Common Peking and PI437654	SCN 33-2	3993698	8223512	7874
8	7784950	7792824	7874	Common Peking and PI437654	SCN 36-1	6756953	8223512	7874
8	7784950	7792824	7874	Common Peking and PI437654	SCN 36-2	6756953	8223512	7874
8	7784950	7792824	7874	Common Peking and PI437654	SCN 19-1	6756953	9204446	7874
8	7784950	7792824	7874	Common Peking and PI437654	cqSCN-002	6809647	7892162	7874
8	7784950	7792824	7874	Common Peking and PI437654	SCN 40-1	6809647	8353754	7874
8	7784950	7792824	7874	Common Peking and PI437654	SCN 3-1	6809647	8513390	7874
8	7784950	7792824	7874	Common Peking and PI437654	SCN 9-2	6809647	8513390	7874
8	7784950	7792824	7874	Common Peking and PI437654	SCN 27-2	6809647	8513390	7874
8	7792824	7824657	31833	Specific PI437654	SCN 33-2	3993698	8223512	31833
8	7792824	7824657	31833	Specific PI437654	SCN 36-1	6756953	8223512	31833
8	7792824	7824657	31833	Specific PI437654	SCN 36-2	6756953	8223512	31833
8	7792824	7824657	31833	Specific PI437654	SCN 19-1	6756953	9204446	31833
8	7792824	7824657	31833	Specific PI437654	cqSCN-002	6809647	7892162	31833
8	7792824	7824657	31833	Specific PI437654	SCN 40-1	6809647	8353754	31833
8	7792824	7824657	31833	Specific PI437654	SCN 3-1	6809647	8513390	31833
8	7792824	7824657	31833	Specific PI437654	SCN 9-2	6809647	8513390	31833
8	7792824	7824657	31833	Specific PI437654	SCN 27-2	6809647	8513390	31833
8	7824791	7839174	14383	Specific PI437654	SCN 33-2	3993698	8223512	14383
8	7824791	7839174	14383	Specific PI437654	SCN 36-1	6756953	8223512	14383
8	7824791	7839174	14383	Specific PI437654	SCN 36-2	6756953	8223512	14383
8	7824791	7839174	14383	Specific PI437654	SCN 19-1	6756953	9204446	14383
8	7824791	7839174	14383	Specific PI437654	cqSCN-002	6809647	7892162	14383
8	7824791	7839174	14383	Specific PI437654	SCN 40-1	6809647	8353754	14383
8	7824791	7839174	14383	Specific PI437654	SCN 3-1	6809647	8513390	14383
8	7824791	7839174	14383	Specific PI437654	SCN 9-2	6809647	8513390	14383
8	7824791	7839174	14383	Specific PI437654	SCN 27-2	6809647	8513390	14383
8	7839174	7926436	87262	Common HPZHD and PI437654	SCN 33-2	3993698	8223512	87262
8	7839174	7926436	87262	Common HPZHD and PI437654	SCN 36-1	6756953	8223512	87262
8	7839174	7926436	87262	Common HPZHD and PI437654	SCN 36-2	6756953	8223512	87262
8	7839174	7926436	87262	Common HPZHD and PI437654	SCN 19-1	6756953	9204446	87262
8	7839174	7926436	87262	Common HPZHD and PI437654	cqSCN-002	6809647	7892162	52988
8	7839174	7926436	87262	Common HPZHD and PI437654	SCN 40-1	6809647	8353754	87262
8	7839174	7926436	87262	Common HPZHD and PI437654	SCN 3-1	6809647	8513390	87262
8	7839174	7926436	87262	Common HPZHD and PI437654	SCN 9-2	6809647	8513390	87262
8	7839174	7926436	87262	Common HPZHD and PI437654	SCN 27-2	6809647	8513390	87262
8	7839174	7926436	87262	Common HPZHD and PI437654	SCN 29-5	7892162	10633645	34274
8	7839174	7926436	87262	Common HPZHD and PI437654	SCN 45-4	7892162	10633645	34274
8	7839174	7926436	87262	Common HPZHD and PI437654	SCN 42-1	7892162	12389879	34274
8	7962212	8180827	218615	Specific PI437654	SCN 33-2	3993698	8223512	218615
8	7962212	8180827	218615	Specific PI437654	SCN 36-1	6756953	8223512	218615
8	7962212	8180827	218615	Specific PI437654	SCN 36-2	6756953	8223512	218615
8	7962212	8180827	218615	Specific PI437654	SCN 19-1	6756953	9204446	218615
8	7962212	8180827	218615	Specific PI437654	SCN 40-1	6809647	8353754	218615
8	7962212	8180827	218615	Specific PI437654	SCN 3-1	6809647	8513390	218615
8	7962212	8180827	218615	Specific PI437654	SCN 9-2	6809647	8513390	218615
8	7962212	8180827	218615	Specific PI437654	SCN 27-2	6809647	8513390	218615
8	7962212	8180827	218615	Specific PI437654	SCN 29-5	7892162	10633645	218615
8	7962212	8180827	218615	Specific PI437654	SCN 45-4	7892162	10633645	218615
8	7962212	8180827	218615	Specific PI437654	SCN 42-1	7892162	12389879	218615
8	8180827	8241247	60420	Common HPZHD and PI437654	SCN 33-2	3993698	8223512	42685
8	8180827	8241247	60420	Common HPZHD and PI437654	SCN 36-1	6756953	8223512	42685
8	8180827	8241247	60420	Common HPZHD and PI437654	SCN 36-2	6756953	8223512	42685
8	8180827	8241247	60420	Common HPZHD and PI437654	SCN 19-1	6756953	9204446	60420
8	8180827	8241247	60420	Common HPZHD and PI437654	SCN 40-1	6809647	8353754	60420
8	8180827	8241247	60420	Common HPZHD and PI437654	SCN 3-1	6809647	8513390	60420
8	8180827	8241247	60420	Common HPZHD and PI437654	SCN 9-2	6809647	8513390	60420
8	8180827	8241247	60420	Common HPZHD and PI437654	SCN 27-2	6809647	8513390	60420
8	8180827	8241247	60420	Common HPZHD and PI437654	SCN 29-5	7892162	10633645	60420
8	8180827	8241247	60420	Common HPZHD and PI437654	SCN 45-4	7892162	10633645	60420
8	8180827	8241247	60420	Common HPZHD and PI437654	SCN 42-1	7892162	12389879	60420
8	8241247	8270587	29340	Specific PI437654	SCN 19-1	6756953	9204446	29340
8	8241247	8270587	29340	Specific PI437654	SCN 40-1	6809647	8353754	29340
8	8241247	8270587	29340	Specific PI437654	SCN 3-1	6809647	8513390	29340
8	8241247	8270587	29340	Specific PI437654	SCN 9-2	6809647	8513390	29340
8	8241247	8270587	29340	Specific PI437654	SCN 27-2	6809647	8513390	29340
8	8241247	8270587	29340	Specific PI437654	SCN 29-5	7892162	10633645	29340
8	8241247	8270587	29340	Specific PI437654	SCN 45-4	7892162	10633645	29340
8	8241247	8270587	29340	Specific PI437654	SCN 42-1	7892162	12389879	29340
8	8241247	8270587	29340	Specific PI437654	SCN 50-1	8255482	9864170	15105
8	8270587	8360868	90281	Common HPZHD and PI437654	SCN 19-1	6756953	9204446	90281
8	8270587	8360868	90281	Common HPZHD and PI437654	SCN 40-1	6809647	8353754	83167
8	8270587	8360868	90281	Common HPZHD and PI437654	SCN 3-1	6809647	8513390	90281
8	8270587	8360868	90281	Common HPZHD and PI437654	SCN 9-2	6809647	8513390	90281
8	8270587	8360868	90281	Common HPZHD and PI437654	SCN 27-2	6809647	8513390	90281
8	8270587	8360868	90281	Common HPZHD and PI437654	SCN 29-5	7892162	10633645	90281
8	8270587	8360868	90281	Common HPZHD and PI437654	SCN 45-4	7892162	10633645	90281
8	8270587	8360868	90281	Common HPZHD and PI437654	SCN 42-1	7892162	12389879	90281
8	8270587	8360868	90281	Common HPZHD and PI437654	SCN 50-1	8255482	9864170	90281
8	8270587	8360868	90281	Common HPZHD and PI437654	SCN 8-5	8283676	9158742	77192
8	8270587	8360868	90281	Common HPZHD and PI437654	SCN 13-2	8283676	9158742	77192
8	8270587	8360868	90281	Common HPZHD and PI437654	SCN 39-1	8283676	9158742	77192
8	8270587	8360868	90281	Common HPZHD and PI437654	SCN 41-4	8283676	9192408	77192
8	8270587	8360868	90281	Common HPZHD and PI437654	SCN 41-5	8283676	9192408	77192
8	8270587	8360868	90281	Common HPZHD and PI437654	SCN 48-1	8283676	9192408	77192
8	8270587	8360868	90281	Common HPZHD and PI437654	SCN 39-8	8283676	10761253	77192
8	8360868	8375124	14256	Specific PI437654	SCN 19-1	6756953	9204446	14256
8	8360868	8375124	14256	Specific PI437654	SCN 3-1	6809647	8513390	14256
8	8360868	8375124	14256	Specific PI437654	SCN 9-2	6809647	8513390	14256
8	8360868	8375124	14256	Specific PI437654	SCN 27-2	6809647	8513390	14256
8	8360868	8375124	14256	Specific PI437654	SCN 29-5	7892162	10633645	14256
8	8360868	8375124	14256	Specific PI437654	SCN 45-4	7892162	10633645	14256
8	8360868	8375124	14256	Specific PI437654	SCN 42-1	7892162	12389879	14256
8	8360868	8375124	14256	Specific PI437654	SCN 50-1	8255482	9864170	14256
8	8360868	8375124	14256	Specific PI437654	SCN 8-5	8283676	9158742	14256
8	8360868	8375124	14256	Specific PI437654	SCN 13-2	8283676	9158742	14256
8	8360868	8375124	14256	Specific PI437654	SCN 39-1	8283676	9158742	14256
8	8360868	8375124	14256	Specific PI437654	SCN 41-4	8283676	9192408	14256
8	8360868	8375124	14256	Specific PI437654	SCN 41-5	8283676	9192408	14256
8	8360868	8375124	14256	Specific PI437654	SCN 48-1	8283676	9192408	14256
8	8360868	8375124	14256	Specific PI437654	SCN 39-8	8283676	10761253	14256
9	43907956	43941094	33138	Specific PI437654	SCN 34-3	42407962	46515608	33138
9	44319396	44322152	2756	Specific PI437654	SCN 34-3	42407962	46515608	2756
9	44886956	44939456	52500	Specific PI437654	SCN 34-3	42407962	46515608	52500
9	46421862	46489181	67319	Specific HPZHD	SCN 34-3	42407962	46515608	67319
10	11229028	11247463	18435	Specific HPZHD	SCN 38-4	11017564	12355353	18435
10	42798271	42866566	68295	Specific HPZHD	SCN 37-1	42295191	46492285	68295
10	42798271	42866566	68295	Specific HPZHD	qSCN10	42430713	42809800	11529
10	43292247	43369047	76800	Specific HPZHD	SCN 37-1	42295191	46492285	76800
10	46283537	46373399	89862	Specific HPZHD	SCN 37-1	42295191	46492285	89862
11	28508741	28545744	37003	Specific HPZHD	SCN 32-2	27036582	29759281	37003
11	28508741	28545744	37003	Specific HPZHD	SCN 17-1	27790963	32411307	37003
11	28508741	28545744	37003	Specific HPZHD	SCN 18-2	27790963	32411307	37003
11	28508741	28545744	37003	Specific HPZHD	SCN 20-1	27790963	32411307	37003
11	28553069	28584008	30939	Specific HPZHD	SCN 32-2	27036582	29759281	30939
11	28553069	28584008	30939	Specific HPZHD	SCN 17-1	27790963	32411307	30939
11	28553069	28584008	30939	Specific HPZHD	SCN 18-2	27790963	32411307	30939
11	28553069	28584008	30939	Specific HPZHD	SCN 20-1	27790963	32411307	30939
11	28672589	28712077	39488	Common HPZHD and PI437654	SCN 32-2	27036582	29759281	39488
11	28672589	28712077	39488	Common HPZHD and PI437654	SCN 17-1	27790963	32411307	39488
11	28672589	28712077	39488	Common HPZHD and PI437654	SCN 18-2	27790963	32411307	39488
11	28672589	28712077	39488	Common HPZHD and PI437654	SCN 20-1	27790963	32411307	39488
11	29502957	29540429	37472	Common HPZHD and PI437654	SCN 32-2	27036582	29759281	37472
11	29502957	29540429	37472	Common HPZHD and PI437654	SCN 17-1	27790963	32411307	37472
11	29502957	29540429	37472	Common HPZHD and PI437654	SCN 18-2	27790963	32411307	37472
11	29502957	29540429	37472	Common HPZHD and PI437654	SCN 20-1	27790963	32411307	37472
11	29765065	29798870	33805	Common HPZHD and PI437654	SCN 17-1	27790963	32411307	33805
11	29765065	29798870	33805	Common HPZHD and PI437654	SCN 18-2	27790963	32411307	33805
11	29765065	29798870	33805	Common HPZHD and PI437654	SCN 20-1	27790963	32411307	33805
11	29765065	29798870	33805	Common HPZHD and PI437654	SCN 39-2	29759281	32194459	33805
11	29807305	29811260	3955	Specific PI437654	SCN 17-1	27790963	32411307	3955
11	29807305	29811260	3955	Specific PI437654	SCN 18-2	27790963	32411307	3955
11	29807305	29811260	3955	Specific PI437654	SCN 20-1	27790963	32411307	3955
11	29807305	29811260	3955	Specific PI437654	SCN 39-2	29759281	32194459	3955
11	29896040	30005409	109369	Specific HPZHD	SCN 17-1	27790963	32411307	109369
11	29896040	30005409	109369	Specific HPZHD	SCN 18-2	27790963	32411307	109369
11	29896040	30005409	109369	Specific HPZHD	SCN 20-1	27790963	32411307	109369
11	29896040	30005409	109369	Specific HPZHD	SCN 39-2	29759281	32194459	109369
11	30520714	30579490	58776	Specific HPZHD	SCN 17-1	27790963	32411307	58776
11	30520714	30579490	58776	Specific HPZHD	SCN 18-2	27790963	32411307	58776
11	30520714	30579490	58776	Specific HPZHD	SCN 20-1	27790963	32411307	58776
11	30520714	30579490	58776	Specific HPZHD	SCN 39-2	29759281	32194459	58776
11	32005604	32265057	259453	Specific HPZHD	SCN 17-1	27790963	32411307	259453
11	32005604	32265057	259453	Specific HPZHD	SCN 18-2	27790963	32411307	259453
11	32005604	32265057	259453	Specific HPZHD	SCN 20-1	27790963	32411307	259453
11	32005604	32265057	259453	Specific HPZHD	SCN 39-2	29759281	32194459	188855
11	32005604	32265057	259453	Specific HPZHD	rhg2	32194459	33015916	70598
11	32632236	32726564	94328	Specific HPZHD	SCN 29-10	32411307	34156770	94328
11	32632236	32726564	94328	Specific HPZHD	SCN 45-3	32411307	34173104	94328
11	32632236	32726564	94328	Specific HPZHD	rhg2	32194459	33015916	94328
11	32880678	32942228	61550	Specific HPZHD	SCN 29-10	32411307	34156770	61550
11	32880678	32942228	61550	Specific HPZHD	SCN 45-3	32411307	34173104	61550
11	32880678	32942228	61550	Specific HPZHD	rhg2	32194459	33015916	61550
11	33758707	33810733	52026	Specific HPZHD	SCN 29-10	32411307	34156770	52026
11	33758707	33810733	52026	Specific HPZHD	SCN 45-3	32411307	34173104	52026
11	33758707	33810733	52026	Specific HPZHD	SCN 33-4	33630579	34156770	52026
11	33758707	33810733	52026	Specific HPZHD	SCN 33-6	33630579	34156770	52026
11	34092892	34124072	31180	Specific PI437654	SCN 29-10	32411307	34156770	31180
11	34092892	34124072	31180	Specific PI437654	SCN 45-3	32411307	34173104	31180
11	34092892	34124072	31180	Specific PI437654	SCN 33-4	33630579	34156770	31180
11	34092892	34124072	31180	Specific PI437654	SCN 33-6	33630579	34156770	31180
12	6478690	6561560	82870	Specific PI437654	SCN 39-4	5415879	7980959	82870
12	6738324	6812034	73710	Specific Peking	SCN 39-4	5415879	7980959	73710
12	39453261	39613392	160131	Specific HPZHD	SCN 10-5	39555671	39968117	57721
12	39453261	39613392	160131	Specific HPZHD	SCN 11-2	39555671	39968117	57721
15	5662461	5807279	144818	Specific PI437654	SCN 22-3	5240509	7043661	144818
15	5961606	6275427	313821	Specific HPZHD	SCN 22-3	5240509	7043661	313821
15	6608209	6668211	60002	Specific PI437654	SCN 22-3	5240509	7043661	60002
15	6668307	6747765	79458	Specific PI437654	SCN 22-3	5240509	7043661	79458
15	6951197	7030317	79120	Specific PI437654	SCN 22-3	5240509	7043661	79120
15	7040178	7049777	9599	Specific PI437654	SCN 22-3	5240509	7043661	3483
15	11635191	11722346	87155	Specific HPZHD	SCN 44-6	11651285	13755345	71061
15	11723177	11759519	36342	Specific HPZHD	SCN 44-6	11651285	13755345	36342
15	12048716	12162523	113807	Specific HPZHD	SCN 44-6	11651285	13755345	113807
15	12048716	12162523	113807	Specific HPZHD	SCN 46-3	11819176	14779070	113807
15	12187937	12262416	74479	Common HPZHD and PI437654	SCN 44-6	11651285	13755345	74479
15	12187937	12262416	74479	Common HPZHD and PI437654	SCN 46-3	11819176	14779070	74479
15	12334213	12360765	26552	Specific HPZHD	SCN 44-6	11651285	13755345	26552
15	12334213	12360765	26552	Specific HPZHD	SCN 46-3	11819176	14779070	26552
15	12360765	12404635	43870	Common HPZHD and PI437654	SCN 44-6	11651285	13755345	43870
15	12360765	12404635	43870	Common HPZHD and PI437654	SCN 46-3	11819176	14779070	43870
15	12404635	12408551	3916	Specific PI437654	SCN 44-6	11651285	13755345	3916
15	12404635	12408551	3916	Specific PI437654	SCN 46-3	11819176	14779070	3916
15	12450520	12468764	18244	Specific PI437654	SCN 44-6	11651285	13755345	18244
15	12450520	12468764	18244	Specific PI437654	SCN 46-3	11819176	14779070	18244
15	12468764	12530308	61544	Common HPZHD and PI437654	SCN 44-6	11651285	13755345	61544
15	12468764	12530308	61544	Common HPZHD and PI437654	SCN 46-3	11819176	14779070	61544
15	12646130	12692071	45941	Common HPZHD and PI437654	SCN 44-6	11651285	13755345	45941
15	12646130	12692071	45941	Common HPZHD and PI437654	SCN 46-3	11819176	14779070	45941
15	12692071	12694046	1975	Common HPZHD, PI437654 and Peking	SCN 44-6	11651285	13755345	1975
15	12692071	12694046	1975	Common HPZHD, PI437654 and Peking	SCN 46-3	11819176	14779070	1975
15	12780245	12804529	24284	Specific PI437654	SCN 44-6	11651285	13755345	24284
15	12780245	12804529	24284	Specific PI437654	SCN 46-3	11819176	14779070	24284
15	12804529	12827524	22995	Common HPZHD and PI437654	SCN 44-6	11651285	13755345	22995
15	12804529	12827524	22995	Common HPZHD and PI437654	SCN 46-3	11819176	14779070	22995
15	12827524	12997518	169994	Common HPZHD, PI437654 and Peking	SCN 44-6	11651285	13755345	169994
15	12827524	12997518	169994	Common HPZHD, PI437654 and Peking	SCN 46-3	11819176	14779070	169994
15	12997518	12999003	1485	Common HPZHD and PI437654	SCN 44-6	11651285	13755345	1485
15	12997518	12999003	1485	Common HPZHD and PI437654	SCN 46-3	11819176	14779070	1485
15	12999526	13013591	14065	Common HPZHD and PI437654	SCN 44-6	11651285	13755345	14065
15	12999526	13013591	14065	Common HPZHD and PI437654	SCN 46-3	11819176	14779070	14065
15	13013591	13016322	2731	Specific HPZHD	SCN 44-6	11651285	13755345	2731
15	13013591	13016322	2731	Specific HPZHD	SCN 46-3	11819176	14779070	2731
15	13016322	13039223	22901	Common HPZHD and PI437654	SCN 44-6	11651285	13755345	22901
15	13016322	13039223	22901	Common HPZHD and PI437654	SCN 46-3	11819176	14779070	22901
15	13039223	13098553	59330	Specific HPZHD	SCN 44-6	11651285	13755345	59330
15	13039223	13098553	59330	Specific HPZHD	SCN 46-3	11819176	14779070	59330
15	13253447	13294456	41009	Specific PI437654	SCN 44-6	11651285	13755345	41009
15	13253447	13294456	41009	Specific PI437654	SCN 46-3	11819176	14779070	41009
15	13294456	13319066	24610	Common HPZHD and PI437654	SCN 44-6	11651285	13755345	24610
15	13294456	13319066	24610	Common HPZHD and PI437654	SCN 46-3	11819176	14779070	24610
15	13319446	13357683	38237	Common HPZHD and PI437654	SCN 44-6	11651285	13755345	38237
15	13319446	13357683	38237	Common HPZHD and PI437654	SCN 46-3	11819176	14779070	38237
15	13357715	13361474	3759	Common HPZHD and PI437654	SCN 44-6	11651285	13755345	3759
15	13357715	13361474	3759	Common HPZHD and PI437654	SCN 46-3	11819176	14779070	3759
15	13579116	13644856	65740	Specific Peking	SCN 44-6	11651285	13755345	65740
15	13579116	13644856	65740	Specific Peking	SCN 46-3	11819176	14779070	65740
15	13693960	13695012	1052	Specific PI437654	SCN 44-6	11651285	13755345	1052
15	13693960	13695012	1052	Specific PI437654	SCN 46-3	11819176	14779070	1052
15	13778498	13787741	9243	Specific Peking	SCN 46-3	11819176	14779070	9243
15	13778498	13787741	9243	Specific Peking	SCN 44-10	13755345	14779070	9243
15	13787794	13821567	33773	Specific Peking	SCN 46-3	11819176	14779070	33773
15	13787794	13821567	33773	Specific Peking	SCN 44-10	13755345	14779070	33773
15	13857103	13864379	7276	Common HPZHD, PI437654 and Peking	SCN 46-3	11819176	14779070	7276
15	13857103	13864379	7276	Common HPZHD, PI437654 and Peking	SCN 44-10	13755345	14779070	7276
15	13864763	13873067	8304	Specific HPZHD	SCN 46-3	11819176	14779070	8304
15	13864763	13873067	8304	Specific HPZHD	SCN 44-10	13755345	14779070	8304
15	13873067	13931312	58245	Common HPZHD and PI437654	SCN 46-3	11819176	14779070	58245
15	13873067	13931312	58245	Common HPZHD and PI437654	SCN 44-10	13755345	14779070	58245
15	13931312	13954583	23271	Specific PI437654	SCN 46-3	11819176	14779070	23271
15	13931312	13954583	23271	Specific PI437654	SCN 44-10	13755345	14779070	23271
15	15017114	15057581	40467	Specific HPZHD	SCN 29-9	14779070	16990506	40467
15	15017114	15057581	40467	Specific HPZHD	SCN 45-6	14779070	17702456	40467
15	15057633	15071422	13789	Specific HPZHD	SCN 29-9	14779070	16990506	13789
15	15057633	15071422	13789	Specific HPZHD	SCN 45-6	14779070	17702456	13789
15	15821055	15850552	29497	Specific PI437654	SCN 29-9	14779070	16990506	29497
15	15821055	15850552	29497	Specific PI437654	SCN 45-6	14779070	17702456	29497
15	15860319	15911423	51104	Specific HPZHD	SCN 29-9	14779070	16990506	51104
15	15860319	15911423	51104	Specific HPZHD	SCN 45-6	14779070	17702456	51104
15	15919192	15921528	2336	Common HPZHD and Peking	SCN 29-9	14779070	16990506	2336
15	15919192	15921528	2336	Common HPZHD and Peking	SCN 45-6	14779070	17702456	2336
15	15984129	16003667	19538	Specific HPZHD	SCN 29-9	14779070	16990506	19538
15	15984129	16003667	19538	Specific HPZHD	SCN 45-6	14779070	17702456	19538
15	16137904	16160317	22413	Specific HPZHD	SCN 29-9	14779070	16990506	22413
15	16137904	16160317	22413	Specific HPZHD	SCN 45-6	14779070	17702456	22413
15	16457404	16505491	48087	Specific HPZHD	SCN 29-9	14779070	16990506	48087
15	16457404	16505491	48087	Specific HPZHD	SCN 45-6	14779070	17702456	48087
15	16510074	16575594	65520	Specific HPZHD	SCN 29-9	14779070	16990506	65520
15	16510074	16575594	65520	Specific HPZHD	SCN 45-6	14779070	17702456	65520
16	138130	218757	80627	Common HPZHD and PI437654	SCN 46-7	133118	2762849	80627
16	219050	285210	66160	Common HPZHD and PI437654	SCN 46-7	133118	2762849	66160
16	285638	336198	50560	Common HPZHD and PI437654	SCN 46-7	133118	2762849	50560
16	336312	339240	2928	Common HPZHD and PI437654	SCN 46-7	133118	2762849	2928
16	339498	510599	171101	Common HPZHD and PI437654	SCN 46-7	133118	2762849	171101
16	510599	591799	81200	Specific PI437654	SCN 46-7	133118	2762849	81200
16	651471	877381	225910	Specific HPZHD	SCN 46-7	133118	2762849	225910
16	1304224	1368732	64508	Common HPZHD and PI437654	SCN 46-7	133118	2762849	64508
16	1368732	1375668	6936	Specific HPZHD	SCN 46-7	133118	2762849	6936
16	1375668	1589706	214038	Common HPZHD and PI437654	SCN 46-7	133118	2762849	214038
16	2289279	2408920	119641	Specific PI437654	SCN 46-7	133118	2762849	119641
16	28967685	28992904	25219	Specific HPZHD	SCN 40-3	28944536	30404629	25219
16	29468495	29531026	62531	Specific HPZHD	SCN 40-3	28944536	30404629	62531
16	30825489	30890449	64960	Specific HPZHD	SCN 38-3	30404629	33818897	64960
16	30825489	30890449	64960	Specific HPZHD	SCN 38-7	30404629	33818897	64960
16	30890537	30967508	76971	Specific HPZHD	SCN 38-3	30404629	33818897	76971
16	30890537	30967508	76971	Specific HPZHD	SCN 38-7	30404629	33818897	76971
16	30981477	30983030	1553	Specific HPZHD	SCN 38-3	30404629	33818897	1553
16	30981477	30983030	1553	Specific HPZHD	SCN 38-7	30404629	33818897	1553
16	31051788	31153735	101947	Common HPZHD and PI437654	SCN 38-3	30404629	33818897	101947
16	31051788	31153735	101947	Common HPZHD and PI437654	SCN 38-7	30404629	33818897	101947
16	31153735	31179837	26102	Specific PI437654	SCN 38-3	30404629	33818897	26102
16	31153735	31179837	26102	Specific PI437654	SCN 38-7	30404629	33818897	26102
16	31361333	31370580	9247	Common Peking and PI437654	SCN 38-3	30404629	33818897	9247
16	31361333	31370580	9247	Common Peking and PI437654	SCN 38-7	30404629	33818897	9247
16	31370580	31385872	15292	Specific PI437654	SCN 38-3	30404629	33818897	15292
16	31370580	31385872	15292	Specific PI437654	SCN 38-7	30404629	33818897	15292
16	31385872	31455568	69696	Common HPZHD and PI437654	SCN 38-3	30404629	33818897	69696
16	31385872	31455568	69696	Common HPZHD and PI437654	SCN 38-7	30404629	33818897	69696
16	33223274	33230638	7364	Specific PI437654	SCN 38-3	30404629	33818897	7364
16	33223274	33230638	7364	Specific PI437654	SCN 38-7	30404629	33818897	7364
16	36170967	36245521	74554	Specific PI437654	SCN 28-4	33818897	36221174	50207
16	36170967	36245521	74554	Specific PI437654	SCN 44-1	34028234	37085994	74554
16	36170967	36245521	74554	Specific PI437654	SCN 44-9	34028234	37085994	74554
16	36170967	36245521	74554	Specific PI437654	SCN 44-13	34028234	37085994	74554
16	36170967	36245521	74554	Specific PI437654	cqSCN-003	34035180	36221174	50207
16	36170967	36245521	74554	Specific PI437654	SCN 29-2	34035180	36781596	74554
16	36170967	36245521	74554	Specific PI437654	SCN 29-6	34035180	36781596	74554
16	36170967	36245521	74554	Specific PI437654	SCN 45-2	34035180	36781596	74554
16	36170967	36245521	74554	Specific PI437654	SCN 1-2	34258523	36781596	74554
16	36170967	36245521	74554	Specific PI437654	SCN 5-2	34258523	36781596	74554
17	18434650	18497361	62711	Common HPZHD and PI437654	SCN 38-6	18425834	19423704	62711
17	18497978	18536718	38740	Common HPZHD and PI437654	SCN 38-6	18425834	19423704	38740
17	18536718	18561157	24439	Specific PI437654	SCN 38-6	18425834	19423704	24439
17	18649645	18699387	49742	Specific PI437654	SCN 38-6	18425834	19423704	49742
17	18699387	18780346	80959	Common HPZHD and PI437654	SCN 38-6	18425834	19423704	80959
17	18862125	18870797	8672	Specific PI437654	SCN 38-6	18425834	19423704	8672
17	18870797	18934041	63244	Common HPZHD and PI437654	SCN 38-6	18425834	19423704	63244
17	18934162	18997740	63578	Common HPZHD and PI437654	SCN 38-6	18425834	19423704	63578
17	18997998	19001189	3191	Common HPZHD and PI437654	SCN 38-6	18425834	19423704	3191
17	19001200	19026803	25603	Common HPZHD and PI437654	SCN 38-6	18425834	19423704	25603
17	19090972	19130488	39516	Common HPZHD and PI437654	SCN 38-6	18425834	19423704	39516
17	19130488	19154999	24511	Specific PI437654	SCN 38-6	18425834	19423704	24511
17	19188808	19193570	4762	Specific PI437654	SCN 38-6	18425834	19423704	4762
17	19193570	19214811	21241	Common HPZHD and PI437654	SCN 38-6	18425834	19423704	21241
17	19214823	19232637	17814	Specific PI437654	SCN 38-6	18425834	19423704	17814
17	19233375	19248981	15606	Common HPZHD and PI437654	SCN 38-6	18425834	19423704	15606
17	19248981	19254944	5963	Specific HPZHD	SCN 38-6	18425834	19423704	5963
17	19259672	19261425	1753	Common HPZHD and PI437654	SCN 38-6	18425834	19423704	1753
17	19261425	19265632	4207	Specific PI437654	SCN 38-6	18425834	19423704	4207
17	19265632	19301850	36218	Common HPZHD and PI437654	SCN 38-6	18425834	19423704	36218
17	19301850	19330834	28984	Specific PI437654	SCN 38-6	18425834	19423704	28984
17	19360689	19370126	9437	Specific PI437654	SCN 38-6	18425834	19423704	9437
17	19370126	19546405	176279	Common HPZHD and PI437654	SCN 38-6	18425834	19423704	53578
18	945346	1017026	71680	Common HPZHD, PI437654 and Peking	SCN 39-7	187626	1736692	71680
18	945346	1017026	71680	Common HPZHD, PI437654 and Peking	SCN 33-3	949928	1736692	67098
18	945346	1017026	71680	Common HPZHD, PI437654 and Peking	SCN 33-5	949928	1736692	67098
18	945346	1017026	71680	Common HPZHD, PI437654 and Peking	SCN 41-2	949928	1736692	67098
18	945346	1017026	71680	Common HPZHD, PI437654 and Peking	SCN 48-2	949928	3172879	67098
18	945346	1017026	71680	Common HPZHD, PI437654 and Peking	SCN 29-1	949928	3275857	67098
18	945346	1017026	71680	Common HPZHD, PI437654 and Peking	SCN 29-4	949928	3275857	67098
18	945346	1017026	71680	Common HPZHD, PI437654 and Peking	SCN 29-8	949928	3275857	67098
18	945346	1017026	71680	Common HPZHD, PI437654 and Peking	SCN 45-1	949928	3275857	67098
18	1017026	1031646	14620	Common HPZHD and PI437654	SCN 39-7	187626	1736692	14620
18	1017026	1031646	14620	Common HPZHD and PI437654	SCN 33-3	949928	1736692	14620
18	1017026	1031646	14620	Common HPZHD and PI437654	SCN 33-5	949928	1736692	14620
18	1017026	1031646	14620	Common HPZHD and PI437654	SCN 41-2	949928	1736692	14620
18	1017026	1031646	14620	Common HPZHD and PI437654	SCN 48-2	949928	3172879	14620
18	1017026	1031646	14620	Common HPZHD and PI437654	SCN 29-1	949928	3275857	14620
18	1017026	1031646	14620	Common HPZHD and PI437654	SCN 29-4	949928	3275857	14620
18	1017026	1031646	14620	Common HPZHD and PI437654	SCN 29-8	949928	3275857	14620
18	1017026	1031646	14620	Common HPZHD and PI437654	SCN 45-1	949928	3275857	14620
18	1088824	1090203	1379	Common HPZHD and PI437654	SCN 39-7	187626	1736692	1379
18	1088824	1090203	1379	Common HPZHD and PI437654	SCN 33-3	949928	1736692	1379
18	1088824	1090203	1379	Common HPZHD and PI437654	SCN 33-5	949928	1736692	1379
18	1088824	1090203	1379	Common HPZHD and PI437654	SCN 41-2	949928	1736692	1379
18	1088824	1090203	1379	Common HPZHD and PI437654	SCN 48-2	949928	3172879	1379
18	1088824	1090203	1379	Common HPZHD and PI437654	SCN 29-1	949928	3275857	1379
18	1088824	1090203	1379	Common HPZHD and PI437654	SCN 29-4	949928	3275857	1379
18	1088824	1090203	1379	Common HPZHD and PI437654	SCN 29-8	949928	3275857	1379
18	1088824	1090203	1379	Common HPZHD and PI437654	SCN 45-1	949928	3275857	1379
18	1090203	1156742	66539	Specific HPZHD	SCN 39-7	187626	1736692	66539
18	1090203	1156742	66539	Specific HPZHD	SCN 33-3	949928	1736692	66539
18	1090203	1156742	66539	Specific HPZHD	SCN 33-5	949928	1736692	66539
18	1090203	1156742	66539	Specific HPZHD	SCN 41-2	949928	1736692	66539
18	1090203	1156742	66539	Specific HPZHD	SCN 48-2	949928	3172879	66539
18	1090203	1156742	66539	Specific HPZHD	SCN 29-1	949928	3275857	66539
18	1090203	1156742	66539	Specific HPZHD	SCN 29-4	949928	3275857	66539
18	1090203	1156742	66539	Specific HPZHD	SCN 29-8	949928	3275857	66539
18	1090203	1156742	66539	Specific HPZHD	SCN 45-1	949928	3275857	66539
18	1262788	1332432	69644	Specific HPZHD	SCN 39-7	187626	1736692	69644
18	1262788	1332432	69644	Specific HPZHD	SCN 33-3	949928	1736692	69644
18	1262788	1332432	69644	Specific HPZHD	SCN 33-5	949928	1736692	69644
18	1262788	1332432	69644	Specific HPZHD	SCN 41-2	949928	1736692	69644
18	1262788	1332432	69644	Specific HPZHD	SCN 48-2	949928	3172879	69644
18	1262788	1332432	69644	Specific HPZHD	SCN 29-1	949928	3275857	69644
18	1262788	1332432	69644	Specific HPZHD	SCN 29-4	949928	3275857	69644
18	1262788	1332432	69644	Specific HPZHD	SCN 29-8	949928	3275857	69644
18	1262788	1332432	69644	Specific HPZHD	SCN 45-1	949928	3275857	69644
18	1262788	1332432	69644	Specific HPZHD	SCN 36-3	1239847	1736692	69644
18	1262788	1332432	69644	Specific HPZHD	SCN 36-4	1239847	1736692	69644
18	1262788	1332432	69644	Specific HPZHD	SCN 36-5	1239847	1736692	69644
18	1262788	1332432	69644	Specific HPZHD	SCN 38-2	1239847	1736692	69644
18	1262788	1332432	69644	Specific HPZHD	SCN 41-1	1239847	1736692	69644
18	1521524	1537257	15733	Specific HPZHD	SCN 39-7	187626	1736692	15733
18	1521524	1537257	15733	Specific HPZHD	SCN 33-3	949928	1736692	15733
18	1521524	1537257	15733	Specific HPZHD	SCN 33-5	949928	1736692	15733
18	1521524	1537257	15733	Specific HPZHD	SCN 41-2	949928	1736692	15733
18	1521524	1537257	15733	Specific HPZHD	SCN 48-2	949928	3172879	15733
18	1521524	1537257	15733	Specific HPZHD	SCN 29-1	949928	3275857	15733
18	1521524	1537257	15733	Specific HPZHD	SCN 29-4	949928	3275857	15733
18	1521524	1537257	15733	Specific HPZHD	SCN 29-8	949928	3275857	15733
18	1521524	1537257	15733	Specific HPZHD	SCN 45-1	949928	3275857	15733
18	1521524	1537257	15733	Specific HPZHD	SCN 36-3	1239847	1736692	15733
18	1521524	1537257	15733	Specific HPZHD	SCN 36-4	1239847	1736692	15733
18	1521524	1537257	15733	Specific HPZHD	SCN 36-5	1239847	1736692	15733
18	1521524	1537257	15733	Specific HPZHD	SCN 38-2	1239847	1736692	15733
18	1521524	1537257	15733	Specific HPZHD	SCN 41-1	1239847	1736692	15733
18	1521524	1537257	15733	Specific HPZHD	SCN 32-1	1344090	2418920	15733
18	1521524	1537257	15733	Specific HPZHD	SCN 42-2	1344090	2419864	15733
18	1537257	1601415	64158	Common HPZHD and PI437654	SCN 39-7	187626	1736692	64158
18	1537257	1601415	64158	Common HPZHD and PI437654	SCN 33-3	949928	1736692	64158
18	1537257	1601415	64158	Common HPZHD and PI437654	SCN 33-5	949928	1736692	64158
18	1537257	1601415	64158	Common HPZHD and PI437654	SCN 41-2	949928	1736692	64158
18	1537257	1601415	64158	Common HPZHD and PI437654	SCN 48-2	949928	3172879	64158
18	1537257	1601415	64158	Common HPZHD and PI437654	SCN 29-1	949928	3275857	64158
18	1537257	1601415	64158	Common HPZHD and PI437654	SCN 29-4	949928	3275857	64158
18	1537257	1601415	64158	Common HPZHD and PI437654	SCN 29-8	949928	3275857	64158
18	1537257	1601415	64158	Common HPZHD and PI437654	SCN 45-1	949928	3275857	64158
18	1537257	1601415	64158	Common HPZHD and PI437654	SCN 36-3	1239847	1736692	64158
18	1537257	1601415	64158	Common HPZHD and PI437654	SCN 36-4	1239847	1736692	64158
18	1537257	1601415	64158	Common HPZHD and PI437654	SCN 36-5	1239847	1736692	64158
18	1537257	1601415	64158	Common HPZHD and PI437654	SCN 38-2	1239847	1736692	64158
18	1537257	1601415	64158	Common HPZHD and PI437654	SCN 41-1	1239847	1736692	64158
18	1537257	1601415	64158	Common HPZHD and PI437654	SCN 32-1	1344090	2418920	64158
18	1537257	1601415	64158	Common HPZHD and PI437654	SCN 42-2	1344090	2419864	64158
18	1601415	1703734	102319	Common HPZHD, PI437654 and Peking	SCN 39-7	187626	1736692	102319
18	1601415	1703734	102319	Common HPZHD, PI437654 and Peking	SCN 33-3	949928	1736692	102319
18	1601415	1703734	102319	Common HPZHD, PI437654 and Peking	SCN 33-5	949928	1736692	102319
18	1601415	1703734	102319	Common HPZHD, PI437654 and Peking	SCN 41-2	949928	1736692	102319
18	1601415	1703734	102319	Common HPZHD, PI437654 and Peking	SCN 48-2	949928	3172879	102319
18	1601415	1703734	102319	Common HPZHD, PI437654 and Peking	SCN 29-1	949928	3275857	102319
18	1601415	1703734	102319	Common HPZHD, PI437654 and Peking	SCN 29-4	949928	3275857	102319
18	1601415	1703734	102319	Common HPZHD, PI437654 and Peking	SCN 29-8	949928	3275857	102319
18	1601415	1703734	102319	Common HPZHD, PI437654 and Peking	SCN 45-1	949928	3275857	102319
18	1601415	1703734	102319	Common HPZHD, PI437654 and Peking	SCN 36-3	1239847	1736692	102319
18	1601415	1703734	102319	Common HPZHD, PI437654 and Peking	SCN 36-4	1239847	1736692	102319
18	1601415	1703734	102319	Common HPZHD, PI437654 and Peking	SCN 36-5	1239847	1736692	102319
18	1601415	1703734	102319	Common HPZHD, PI437654 and Peking	SCN 38-2	1239847	1736692	102319
18	1601415	1703734	102319	Common HPZHD, PI437654 and Peking	SCN 41-1	1239847	1736692	102319
18	1601415	1703734	102319	Common HPZHD, PI437654 and Peking	SCN 32-1	1344090	2418920	102319
18	1601415	1703734	102319	Common HPZHD, PI437654 and Peking	SCN 42-2	1344090	2419864	102319
18	1601415	1703734	102319	Common HPZHD, PI437654 and Peking	SCN 47-1	1621602	1736692	82132
18	1601415	1703734	102319	Common HPZHD, PI437654 and Peking	SCN 48-3	1621602	1736692	82132
18	1601415	1703734	102319	Common HPZHD, PI437654 and Peking	cqSCN-001	1621602	1971473	82132
18	1601415	1703734	102319	Common HPZHD, PI437654 and Peking	SCN 37-3	1621602	6207617	82132
18	1601415	1703734	102319	Common HPZHD, PI437654 and Peking	SCN 4-1	1696616	1749936	7118
18	1601415	1703734	102319	Common HPZHD, PI437654 and Peking	SCN 5-1	1696616	1749936	7118
18	1601415	1703734	102319	Common HPZHD, PI437654 and Peking	SCN 6-1	1696616	1749936	7118
18	1601415	1703734	102319	Common HPZHD, PI437654 and Peking	SCN 13-1	1696616	1749936	7118
18	1601415	1703734	102319	Common HPZHD, PI437654 and Peking	SCN 44-3	1696616	3474294	7118
18	1703734	1793271	89537	Specific HPZHD	SCN 39-7	187626	1736692	32958
18	1703734	1793271	89537	Specific HPZHD	SCN 33-3	949928	1736692	32958
18	1703734	1793271	89537	Specific HPZHD	SCN 33-5	949928	1736692	32958
18	1703734	1793271	89537	Specific HPZHD	SCN 41-2	949928	1736692	32958
18	1703734	1793271	89537	Specific HPZHD	SCN 48-2	949928	3172879	89537
18	1703734	1793271	89537	Specific HPZHD	SCN 29-1	949928	3275857	89537
18	1703734	1793271	89537	Specific HPZHD	SCN 29-4	949928	3275857	89537
18	1703734	1793271	89537	Specific HPZHD	SCN 29-8	949928	3275857	89537
18	1703734	1793271	89537	Specific HPZHD	SCN 45-1	949928	3275857	89537
18	1703734	1793271	89537	Specific HPZHD	SCN 36-3	1239847	1736692	32958
18	1703734	1793271	89537	Specific HPZHD	SCN 36-4	1239847	1736692	32958
18	1703734	1793271	89537	Specific HPZHD	SCN 36-5	1239847	1736692	32958
18	1703734	1793271	89537	Specific HPZHD	SCN 38-2	1239847	1736692	32958
18	1703734	1793271	89537	Specific HPZHD	SCN 41-1	1239847	1736692	32958
18	1703734	1793271	89537	Specific HPZHD	SCN 32-1	1344090	2418920	89537
18	1703734	1793271	89537	Specific HPZHD	SCN 42-2	1344090	2419864	89537
18	1703734	1793271	89537	Specific HPZHD	SCN 47-1	1621602	1736692	32958
18	1703734	1793271	89537	Specific HPZHD	SCN 48-3	1621602	1736692	32958
18	1703734	1793271	89537	Specific HPZHD	cqSCN-001	1621602	1971473	89537
18	1703734	1793271	89537	Specific HPZHD	SCN 37-3	1621602	6207617	89537
18	1703734	1793271	89537	Specific HPZHD	SCN 4-1	1696616	1749936	46202
18	1703734	1793271	89537	Specific HPZHD	SCN 5-1	1696616	1749936	46202
18	1703734	1793271	89537	Specific HPZHD	SCN 6-1	1696616	1749936	46202
18	1703734	1793271	89537	Specific HPZHD	SCN 13-1	1696616	1749936	46202
18	1703734	1793271	89537	Specific HPZHD	SCN 44-3	1696616	3474294	89537
18	1703734	1793271	89537	Specific HPZHD	SCN 50-4	1727020	2419864	66251
18	1703734	1793271	89537	Specific HPZHD	SCN 23-3	1736692	1971473	56579
18	1703734	1793271	89537	Specific HPZHD	SCN 24-2	1736692	1971473	56579
18	1703734	1793271	89537	Specific HPZHD	SCN 25-2	1736692	1971473	56579
18	1703734	1793271	89537	Specific HPZHD	SCN 26-3	1736692	1971473	56579
18	1703734	1793271	89537	Specific HPZHD	SCN 27-1	1736692	2306213	56579
18	1703734	1793271	89537	Specific HPZHD	SCN 28-1	1736692	2418920	56579
18	1703734	1793271	89537	Specific HPZHD	SCN 28-3	1736692	2418920	56579
18	1703734	1793271	89537	Specific HPZHD	SCN 33-1	1736692	3275857	56579
18	1703734	1793271	89537	Specific HPZHD	SCN 15-1	1736692	6122502	56579
18	1703734	1793271	89537	Specific HPZHD	SCN 8-3	1745981	1749936	3955
18	1703734	1793271	89537	Specific HPZHD	SCN 40-2	1745981	1749936	3955
18	1703734	1793271	89537	Specific HPZHD	SCN 44-7	1745981	1971473	47290
18	1703734	1793271	89537	Specific HPZHD	SCN 44-16	1745981	1971473	47290
18	1703734	1793271	89537	Specific HPZHD	SCN 4-4	1745981	2418920	47290
18	1703734	1793271	89537	Specific HPZHD	SCN 5-3	1745981	2418920	47290
18	1703734	1793271	89537	Specific HPZHD	SCN 6-2	1745981	2418920	47290
18	1703734	1793271	89537	Specific HPZHD	SCN 7-1	1745981	2418920	47290
18	1703734	1793271	89537	Specific HPZHD	SCN 14-2	1749936	1971473	43335
18	1703734	1793271	89537	Specific HPZHD	SCN 30-1	1749936	1971473	43335
18	1703734	1793271	89537	Specific HPZHD	SCN 30-2	1749936	1971473	43335
18	1703734	1793271	89537	Specific HPZHD	SCN 41-3	1749936	1971473	43335
18	1703734	1793271	89537	Specific HPZHD	SCN 44-11	1749936	1971473	43335
18	1703734	1793271	89537	Specific HPZHD	SCN 39-3	1749936	2306213	43335
18	1907217	2130071	222854	Specific HPZHD	SCN 48-2	949928	3172879	222854
18	1907217	2130071	222854	Specific HPZHD	SCN 29-1	949928	3275857	222854
18	1907217	2130071	222854	Specific HPZHD	SCN 29-4	949928	3275857	222854
18	1907217	2130071	222854	Specific HPZHD	SCN 29-8	949928	3275857	222854
18	1907217	2130071	222854	Specific HPZHD	SCN 45-1	949928	3275857	222854
18	1907217	2130071	222854	Specific HPZHD	SCN 32-1	1344090	2418920	222854
18	1907217	2130071	222854	Specific HPZHD	SCN 42-2	1344090	2419864	222854
18	1907217	2130071	222854	Specific HPZHD	cqSCN-001	1621602	1971473	64256
18	1907217	2130071	222854	Specific HPZHD	SCN 37-3	1621602	6207617	222854
18	1907217	2130071	222854	Specific HPZHD	SCN 44-3	1696616	3474294	222854
18	1907217	2130071	222854	Specific HPZHD	SCN 50-4	1727020	2419864	222854
18	1907217	2130071	222854	Specific HPZHD	SCN 23-3	1736692	1971473	64256
18	1907217	2130071	222854	Specific HPZHD	SCN 24-2	1736692	1971473	64256
18	1907217	2130071	222854	Specific HPZHD	SCN 25-2	1736692	1971473	64256
18	1907217	2130071	222854	Specific HPZHD	SCN 26-3	1736692	1971473	64256
18	1907217	2130071	222854	Specific HPZHD	SCN 27-1	1736692	2306213	222854
18	1907217	2130071	222854	Specific HPZHD	SCN 28-1	1736692	2418920	222854
18	1907217	2130071	222854	Specific HPZHD	SCN 28-3	1736692	2418920	222854
18	1907217	2130071	222854	Specific HPZHD	SCN 33-1	1736692	3275857	222854
18	1907217	2130071	222854	Specific HPZHD	SCN 15-1	1736692	6122502	222854
18	1907217	2130071	222854	Specific HPZHD	SCN 44-7	1745981	1971473	64256
18	1907217	2130071	222854	Specific HPZHD	SCN 44-16	1745981	1971473	64256
18	1907217	2130071	222854	Specific HPZHD	SCN 4-4	1745981	2418920	222854
18	1907217	2130071	222854	Specific HPZHD	SCN 5-3	1745981	2418920	222854
18	1907217	2130071	222854	Specific HPZHD	SCN 6-2	1745981	2418920	222854
18	1907217	2130071	222854	Specific HPZHD	SCN 7-1	1745981	2418920	222854
18	1907217	2130071	222854	Specific HPZHD	SCN 14-2	1749936	1971473	64256
18	1907217	2130071	222854	Specific HPZHD	SCN 30-1	1749936	1971473	64256
18	1907217	2130071	222854	Specific HPZHD	SCN 30-2	1749936	1971473	64256
18	1907217	2130071	222854	Specific HPZHD	SCN 41-3	1749936	1971473	64256
18	1907217	2130071	222854	Specific HPZHD	SCN 44-11	1749936	1971473	64256
18	1907217	2130071	222854	Specific HPZHD	SCN 39-3	1749936	2306213	222854
18	2137717	2216770	79053	Specific HPZHD	SCN 48-2	949928	3172879	79053
18	2137717	2216770	79053	Specific HPZHD	SCN 29-1	949928	3275857	79053
18	2137717	2216770	79053	Specific HPZHD	SCN 29-4	949928	3275857	79053
18	2137717	2216770	79053	Specific HPZHD	SCN 29-8	949928	3275857	79053
18	2137717	2216770	79053	Specific HPZHD	SCN 45-1	949928	3275857	79053
18	2137717	2216770	79053	Specific HPZHD	SCN 32-1	1344090	2418920	79053
18	2137717	2216770	79053	Specific HPZHD	SCN 42-2	1344090	2419864	79053
18	2137717	2216770	79053	Specific HPZHD	SCN 37-3	1621602	6207617	79053
18	2137717	2216770	79053	Specific HPZHD	SCN 44-3	1696616	3474294	79053
18	2137717	2216770	79053	Specific HPZHD	SCN 50-4	1727020	2419864	79053
18	2137717	2216770	79053	Specific HPZHD	SCN 27-1	1736692	2306213	79053
18	2137717	2216770	79053	Specific HPZHD	SCN 28-1	1736692	2418920	79053
18	2137717	2216770	79053	Specific HPZHD	SCN 28-3	1736692	2418920	79053
18	2137717	2216770	79053	Specific HPZHD	SCN 33-1	1736692	3275857	79053
18	2137717	2216770	79053	Specific HPZHD	SCN 15-1	1736692	6122502	79053
18	2137717	2216770	79053	Specific HPZHD	SCN 4-4	1745981	2418920	79053
18	2137717	2216770	79053	Specific HPZHD	SCN 5-3	1745981	2418920	79053
18	2137717	2216770	79053	Specific HPZHD	SCN 6-2	1745981	2418920	79053
18	2137717	2216770	79053	Specific HPZHD	SCN 7-1	1745981	2418920	79053
18	2137717	2216770	79053	Specific HPZHD	SCN 39-3	1749936	2306213	79053
18	2226436	2257262	30826	Specific HPZHD	SCN 48-2	949928	3172879	30826
18	2226436	2257262	30826	Specific HPZHD	SCN 29-1	949928	3275857	30826
18	2226436	2257262	30826	Specific HPZHD	SCN 29-4	949928	3275857	30826
18	2226436	2257262	30826	Specific HPZHD	SCN 29-8	949928	3275857	30826
18	2226436	2257262	30826	Specific HPZHD	SCN 45-1	949928	3275857	30826
18	2226436	2257262	30826	Specific HPZHD	SCN 32-1	1344090	2418920	30826
18	2226436	2257262	30826	Specific HPZHD	SCN 42-2	1344090	2419864	30826
18	2226436	2257262	30826	Specific HPZHD	SCN 37-3	1621602	6207617	30826
18	2226436	2257262	30826	Specific HPZHD	SCN 44-3	1696616	3474294	30826
18	2226436	2257262	30826	Specific HPZHD	SCN 50-4	1727020	2419864	30826
18	2226436	2257262	30826	Specific HPZHD	SCN 27-1	1736692	2306213	30826
18	2226436	2257262	30826	Specific HPZHD	SCN 28-1	1736692	2418920	30826
18	2226436	2257262	30826	Specific HPZHD	SCN 28-3	1736692	2418920	30826
18	2226436	2257262	30826	Specific HPZHD	SCN 33-1	1736692	3275857	30826
18	2226436	2257262	30826	Specific HPZHD	SCN 15-1	1736692	6122502	30826
18	2226436	2257262	30826	Specific HPZHD	SCN 4-4	1745981	2418920	30826
18	2226436	2257262	30826	Specific HPZHD	SCN 5-3	1745981	2418920	30826
18	2226436	2257262	30826	Specific HPZHD	SCN 6-2	1745981	2418920	30826
18	2226436	2257262	30826	Specific HPZHD	SCN 7-1	1745981	2418920	30826
18	2226436	2257262	30826	Specific HPZHD	SCN 39-3	1749936	2306213	30826
18	2321002	2369897	48895	Specific HPZHD	SCN 48-2	949928	3172879	48895
18	2321002	2369897	48895	Specific HPZHD	SCN 29-1	949928	3275857	48895
18	2321002	2369897	48895	Specific HPZHD	SCN 29-4	949928	3275857	48895
18	2321002	2369897	48895	Specific HPZHD	SCN 29-8	949928	3275857	48895
18	2321002	2369897	48895	Specific HPZHD	SCN 45-1	949928	3275857	48895
18	2321002	2369897	48895	Specific HPZHD	SCN 32-1	1344090	2418920	48895
18	2321002	2369897	48895	Specific HPZHD	SCN 42-2	1344090	2419864	48895
18	2321002	2369897	48895	Specific HPZHD	SCN 37-3	1621602	6207617	48895
18	2321002	2369897	48895	Specific HPZHD	SCN 44-3	1696616	3474294	48895
18	2321002	2369897	48895	Specific HPZHD	SCN 50-4	1727020	2419864	48895
18	2321002	2369897	48895	Specific HPZHD	SCN 28-1	1736692	2418920	48895
18	2321002	2369897	48895	Specific HPZHD	SCN 28-3	1736692	2418920	48895
18	2321002	2369897	48895	Specific HPZHD	SCN 33-1	1736692	3275857	48895
18	2321002	2369897	48895	Specific HPZHD	SCN 15-1	1736692	6122502	48895
18	2321002	2369897	48895	Specific HPZHD	SCN 4-4	1745981	2418920	48895
18	2321002	2369897	48895	Specific HPZHD	SCN 5-3	1745981	2418920	48895
18	2321002	2369897	48895	Specific HPZHD	SCN 6-2	1745981	2418920	48895
18	2321002	2369897	48895	Specific HPZHD	SCN 7-1	1745981	2418920	48895
18	2321002	2369897	48895	Specific HPZHD	SCN 8-2	2306213	2419864	48895
18	2321002	2369897	48895	Specific HPZHD	SCN 14-1	2306213	2419864	48895
18	2486368	2673172	186804	Specific PI437654	SCN 48-2	949928	3172879	186804
18	2486368	2673172	186804	Specific PI437654	SCN 29-1	949928	3275857	186804
18	2486368	2673172	186804	Specific PI437654	SCN 29-4	949928	3275857	186804
18	2486368	2673172	186804	Specific PI437654	SCN 29-8	949928	3275857	186804
18	2486368	2673172	186804	Specific PI437654	SCN 45-1	949928	3275857	186804
18	2486368	2673172	186804	Specific PI437654	SCN 37-3	1621602	6207617	186804
18	2486368	2673172	186804	Specific PI437654	SCN 44-3	1696616	3474294	186804
18	2486368	2673172	186804	Specific PI437654	SCN 33-1	1736692	3275857	186804
18	2486368	2673172	186804	Specific PI437654	SCN 15-1	1736692	6122502	186804
18	2486368	2673172	186804	Specific PI437654	SCN 42-4	2418920	4713017	186804
18	2486368	2673172	186804	Specific PI437654	SCN 8-1	2419864	3172879	186804
18	2673172	2728846	55674	Common HPZHD and PI437654	SCN 48-2	949928	3172879	55674
18	2673172	2728846	55674	Common HPZHD and PI437654	SCN 29-1	949928	3275857	55674
18	2673172	2728846	55674	Common HPZHD and PI437654	SCN 29-4	949928	3275857	55674
18	2673172	2728846	55674	Common HPZHD and PI437654	SCN 29-8	949928	3275857	55674
18	2673172	2728846	55674	Common HPZHD and PI437654	SCN 45-1	949928	3275857	55674
18	2673172	2728846	55674	Common HPZHD and PI437654	SCN 37-3	1621602	6207617	55674
18	2673172	2728846	55674	Common HPZHD and PI437654	SCN 44-3	1696616	3474294	55674
18	2673172	2728846	55674	Common HPZHD and PI437654	SCN 33-1	1736692	3275857	55674
18	2673172	2728846	55674	Common HPZHD and PI437654	SCN 15-1	1736692	6122502	55674
18	2673172	2728846	55674	Common HPZHD and PI437654	SCN 42-4	2418920	4713017	55674
18	2673172	2728846	55674	Common HPZHD and PI437654	SCN 8-1	2419864	3172879	55674
18	2673172	2728846	55674	Common HPZHD and PI437654	SCN 3-2	2675309	3626442	53537
18	2728846	2786417	57571	Specific PI437654	SCN 48-2	949928	3172879	57571
18	2728846	2786417	57571	Specific PI437654	SCN 29-1	949928	3275857	57571
18	2728846	2786417	57571	Specific PI437654	SCN 29-4	949928	3275857	57571
18	2728846	2786417	57571	Specific PI437654	SCN 29-8	949928	3275857	57571
18	2728846	2786417	57571	Specific PI437654	SCN 45-1	949928	3275857	57571
18	2728846	2786417	57571	Specific PI437654	SCN 37-3	1621602	6207617	57571
18	2728846	2786417	57571	Specific PI437654	SCN 44-3	1696616	3474294	57571
18	2728846	2786417	57571	Specific PI437654	SCN 33-1	1736692	3275857	57571
18	2728846	2786417	57571	Specific PI437654	SCN 15-1	1736692	6122502	57571
18	2728846	2786417	57571	Specific PI437654	SCN 42-4	2418920	4713017	57571
18	2728846	2786417	57571	Specific PI437654	SCN 8-1	2419864	3172879	57571
18	2728846	2786417	57571	Specific PI437654	SCN 3-2	2675309	3626442	57571
18	2786765	2824673	37908	Specific PI437654	SCN 48-2	949928	3172879	37908
18	2786765	2824673	37908	Specific PI437654	SCN 29-1	949928	3275857	37908
18	2786765	2824673	37908	Specific PI437654	SCN 29-4	949928	3275857	37908
18	2786765	2824673	37908	Specific PI437654	SCN 29-8	949928	3275857	37908
18	2786765	2824673	37908	Specific PI437654	SCN 45-1	949928	3275857	37908
18	2786765	2824673	37908	Specific PI437654	SCN 37-3	1621602	6207617	37908
18	2786765	2824673	37908	Specific PI437654	SCN 44-3	1696616	3474294	37908
18	2786765	2824673	37908	Specific PI437654	SCN 33-1	1736692	3275857	37908
18	2786765	2824673	37908	Specific PI437654	SCN 15-1	1736692	6122502	37908
18	2786765	2824673	37908	Specific PI437654	SCN 42-4	2418920	4713017	37908
18	2786765	2824673	37908	Specific PI437654	SCN 8-1	2419864	3172879	37908
18	2786765	2824673	37908	Specific PI437654	SCN 3-2	2675309	3626442	37908
18	2992437	3101519	109082	Specific PI437654	SCN 48-2	949928	3172879	109082
18	2992437	3101519	109082	Specific PI437654	SCN 29-1	949928	3275857	109082
18	2992437	3101519	109082	Specific PI437654	SCN 29-4	949928	3275857	109082
18	2992437	3101519	109082	Specific PI437654	SCN 29-8	949928	3275857	109082
18	2992437	3101519	109082	Specific PI437654	SCN 45-1	949928	3275857	109082
18	2992437	3101519	109082	Specific PI437654	SCN 37-3	1621602	6207617	109082
18	2992437	3101519	109082	Specific PI437654	SCN 44-3	1696616	3474294	109082
18	2992437	3101519	109082	Specific PI437654	SCN 33-1	1736692	3275857	109082
18	2992437	3101519	109082	Specific PI437654	SCN 15-1	1736692	6122502	109082
18	2992437	3101519	109082	Specific PI437654	SCN 42-4	2418920	4713017	109082
18	2992437	3101519	109082	Specific PI437654	SCN 8-1	2419864	3172879	109082
18	2992437	3101519	109082	Specific PI437654	SCN 3-2	2675309	3626442	109082
18	3101956	3189227	87271	Specific PI437654	SCN 48-2	949928	3172879	70923
18	3101956	3189227	87271	Specific PI437654	SCN 29-1	949928	3275857	87271
18	3101956	3189227	87271	Specific PI437654	SCN 29-4	949928	3275857	87271
18	3101956	3189227	87271	Specific PI437654	SCN 29-8	949928	3275857	87271
18	3101956	3189227	87271	Specific PI437654	SCN 45-1	949928	3275857	87271
18	3101956	3189227	87271	Specific PI437654	SCN 37-3	1621602	6207617	87271
18	3101956	3189227	87271	Specific PI437654	SCN 44-3	1696616	3474294	87271
18	3101956	3189227	87271	Specific PI437654	SCN 33-1	1736692	3275857	87271
18	3101956	3189227	87271	Specific PI437654	SCN 15-1	1736692	6122502	87271
18	3101956	3189227	87271	Specific PI437654	SCN 42-4	2418920	4713017	87271
18	3101956	3189227	87271	Specific PI437654	SCN 8-1	2419864	3172879	70923
18	3101956	3189227	87271	Specific PI437654	SCN 3-2	2675309	3626442	87271
18	3192539	3254018	61479	Specific PI437654	SCN 29-1	949928	3275857	61479
18	3192539	3254018	61479	Specific PI437654	SCN 29-4	949928	3275857	61479
18	3192539	3254018	61479	Specific PI437654	SCN 29-8	949928	3275857	61479
18	3192539	3254018	61479	Specific PI437654	SCN 45-1	949928	3275857	61479
18	3192539	3254018	61479	Specific PI437654	SCN 37-3	1621602	6207617	61479
18	3192539	3254018	61479	Specific PI437654	SCN 44-3	1696616	3474294	61479
18	3192539	3254018	61479	Specific PI437654	SCN 33-1	1736692	3275857	61479
18	3192539	3254018	61479	Specific PI437654	SCN 15-1	1736692	6122502	61479
18	3192539	3254018	61479	Specific PI437654	SCN 42-4	2418920	4713017	61479
18	3192539	3254018	61479	Specific PI437654	SCN 3-2	2675309	3626442	61479
18	3288421	3471660	183239	Specific PI437654	SCN 37-3	1621602	6207617	183239
18	3288421	3471660	183239	Specific PI437654	SCN 44-3	1696616	3474294	183239
18	3288421	3471660	183239	Specific PI437654	SCN 15-1	1736692	6122502	183239
18	3288421	3471660	183239	Specific PI437654	SCN 42-4	2418920	4713017	183239
18	3288421	3471660	183239	Specific PI437654	SCN 3-2	2675309	3626442	183239
18	3480244	3538668	58424	Specific PI437654	SCN 37-3	1621602	6207617	58424
18	3480244	3538668	58424	Specific PI437654	SCN 15-1	1736692	6122502	58424
18	3480244	3538668	58424	Specific PI437654	SCN 42-4	2418920	4713017	58424
18	3480244	3538668	58424	Specific PI437654	SCN 3-2	2675309	3626442	58424
18	3686557	3839840	153283	Specific PI437654	SCN 37-3	1621602	6207617	153283
18	3686557	3839840	153283	Specific PI437654	SCN 15-1	1736692	6122502	153283
18	3686557	3839840	153283	Specific PI437654	SCN 42-4	2418920	4713017	153283
18	3878648	3935435	56787	Specific PI437654	SCN 37-3	1621602	6207617	56787
18	3878648	3935435	56787	Specific PI437654	SCN 15-1	1736692	6122502	56787
18	3878648	3935435	56787	Specific PI437654	SCN 42-4	2418920	4713017	56787
18	3936042	4008757	72715	Specific PI437654	SCN 37-3	1621602	6207617	72715
18	3936042	4008757	72715	Specific PI437654	SCN 15-1	1736692	6122502	72715
18	3936042	4008757	72715	Specific PI437654	SCN 42-4	2418920	4713017	72715
18	4040123	4142192	102069	Specific PI437654	SCN 37-3	1621602	6207617	102069
18	4040123	4142192	102069	Specific PI437654	SCN 15-1	1736692	6122502	102069
18	4040123	4142192	102069	Specific PI437654	SCN 42-4	2418920	4713017	102069
18	4255645	4306535	50890	Common HPZHD and PI437654	SCN 37-3	1621602	6207617	50890
18	4255645	4306535	50890	Common HPZHD and PI437654	SCN 15-1	1736692	6122502	50890
18	4255645	4306535	50890	Common HPZHD and PI437654	SCN 42-4	2418920	4713017	50890
18	4307522	4316390	8868	Common HPZHD and PI437654	SCN 37-3	1621602	6207617	8868
18	4307522	4316390	8868	Common HPZHD and PI437654	SCN 15-1	1736692	6122502	8868
18	4307522	4316390	8868	Common HPZHD and PI437654	SCN 42-4	2418920	4713017	8868
18	4316390	4318014	1624	Specific PI437654	SCN 37-3	1621602	6207617	1624
18	4316390	4318014	1624	Specific PI437654	SCN 15-1	1736692	6122502	1624
18	4316390	4318014	1624	Specific PI437654	SCN 42-4	2418920	4713017	1624
18	4318014	4361800	43786	Common HPZHD and PI437654	SCN 37-3	1621602	6207617	43786
18	4318014	4361800	43786	Common HPZHD and PI437654	SCN 15-1	1736692	6122502	43786
18	4318014	4361800	43786	Common HPZHD and PI437654	SCN 42-4	2418920	4713017	43786
18	4361800	4432681	70881	Specific PI437654	SCN 37-3	1621602	6207617	70881
18	4361800	4432681	70881	Specific PI437654	SCN 15-1	1736692	6122502	70881
18	4361800	4432681	70881	Specific PI437654	SCN 42-4	2418920	4713017	70881
18	4546789	4559311	12522	Specific Peking	SCN 37-3	1621602	6207617	12522
18	4546789	4559311	12522	Specific Peking	SCN 15-1	1736692	6122502	12522
18	4546789	4559311	12522	Specific Peking	SCN 42-4	2418920	4713017	12522
18	4584269	4618416	34147	Specific Peking	SCN 37-3	1621602	6207617	34147
18	4584269	4618416	34147	Specific Peking	SCN 15-1	1736692	6122502	34147
18	4584269	4618416	34147	Specific Peking	SCN 42-4	2418920	4713017	34147
18	4640926	4644058	3132	Specific Peking	SCN 37-3	1621602	6207617	3132
18	4640926	4644058	3132	Specific Peking	SCN 15-1	1736692	6122502	3132
18	4640926	4644058	3132	Specific Peking	SCN 42-4	2418920	4713017	3132
18	4710582	4726482	15900	Specific Peking	SCN 37-3	1621602	6207617	15900
18	4710582	4726482	15900	Specific Peking	SCN 15-1	1736692	6122502	15900
18	4710582	4726482	15900	Specific Peking	SCN 42-4	2418920	4713017	2435
18	4710582	4726482	15900	Specific Peking	SCN 1-3	4713017	5348175	13465
18	4775501	4810262	34761	Specific Peking	SCN 37-3	1621602	6207617	34761
18	4775501	4810262	34761	Specific Peking	SCN 15-1	1736692	6122502	34761
18	4775501	4810262	34761	Specific Peking	SCN 1-3	4713017	5348175	34761
18	5100168	5105318	5150	Specific Peking	SCN 37-3	1621602	6207617	5150
18	5100168	5105318	5150	Specific Peking	SCN 15-1	1736692	6122502	5150
18	5100168	5105318	5150	Specific Peking	SCN 1-3	4713017	5348175	5150
18	5125702	5170364	44662	Common Peking and PI437654	SCN 37-3	1621602	6207617	44662
18	5125702	5170364	44662	Common Peking and PI437654	SCN 15-1	1736692	6122502	44662
18	5125702	5170364	44662	Common Peking and PI437654	SCN 1-3	4713017	5348175	44662
18	5170364	5242440	72076	Specific PI437654	SCN 37-3	1621602	6207617	72076
18	5170364	5242440	72076	Specific PI437654	SCN 15-1	1736692	6122502	72076
18	5170364	5242440	72076	Specific PI437654	SCN 1-3	4713017	5348175	72076
18	5549213	5618622	69409	Common HPZHD and PI437654	SCN 37-3	1621602	6207617	69409
18	5549213	5618622	69409	Common HPZHD and PI437654	SCN 15-1	1736692	6122502	69409
18	5618622	5786610	167988	Specific PI437654	SCN 37-3	1621602	6207617	167988
18	5618622	5786610	167988	Specific PI437654	SCN 15-1	1736692	6122502	167988
18	5791540	5931749	140209	Specific PI437654	SCN 37-3	1621602	6207617	140209
18	5791540	5931749	140209	Specific PI437654	SCN 15-1	1736692	6122502	140209
18	5791540	5931749	140209	Specific PI437654	SCN 2-4	5927346	6122502	4403
18	48238143	48291839	53696	Specific HPZHD	SCN 20-4	48185138	49174114	53696
18	48302200	48303597	1397	Specific HPZHD	SCN 20-4	48185138	49174114	1397
18	48321064	48340865	19801	Common HPZHD and PI437654	SCN 20-4	48185138	49174114	19801
18	48341807	48396772	54965	Common HPZHD and PI437654	SCN 20-4	48185138	49174114	54965
18	48396802	48475705	78903	Common HPZHD and PI437654	SCN 20-4	48185138	49174114	78903
18	48475705	48495625	19920	Specific PI437654	SCN 20-4	48185138	49174114	19920
18	48495625	48563932	68307	Common HPZHD and PI437654	SCN 20-4	48185138	49174114	68307
18	48563932	48569743	5811	Specific HPZHD	SCN 20-4	48185138	49174114	5811
18	48569743	48610253	40510	Common HPZHD and PI437654	SCN 20-4	48185138	49174114	40510
18	48610253	48620500	10247	Specific HPZHD	SCN 20-4	48185138	49174114	10247
18	48620541	48632178	11637	Specific PI437654	SCN 20-4	48185138	49174114	11637
18	48632178	48649052	16874	Common HPZHD and PI437654	SCN 20-4	48185138	49174114	16874
18	48663796	48670181	6385	Specific HPZHD	SCN 20-4	48185138	49174114	6385
18	48670470	48691926	21456	Specific HPZHD	SCN 20-4	48185138	49174114	21456
18	48723762	48770420	46658	Common HPZHD and PI437654	SCN 20-4	48185138	49174114	46658
18	48770420	48796914	26494	Specific HPZHD	SCN 20-4	48185138	49174114	26494
18	48797475	48896692	99217	Specific HPZHD	SCN 20-4	48185138	49174114	99217
18	48896692	48935628	38936	Common HPZHD and PI437654	SCN 20-4	48185138	49174114	38936
18	48936387	48963668	27281	Common HPZHD and PI437654	SCN 20-4	48185138	49174114	27281
18	48963784	49036648	72864	Common HPZHD and PI437654	SCN 20-4	48185138	49174114	72864
18	49039093	49096320	57227	Specific HPZHD	SCN 20-4	48185138	49174114	57227
18	49096320	49113391	17071	Common HPZHD and PI437654	SCN 20-4	48185138	49174114	17071
18	49113495	49136368	22873	Common HPZHD and PI437654	SCN 20-4	48185138	49174114	22873
18	49136368	49247194	110826	Specific HPZHD	SCN 20-4	48185138	49174114	37746
18	51689258	51757939	68681	Specific HPZHD	cqSCN-007	50785143	53866536	68681
18	51759805	51788005	28200	Specific HPZHD	cqSCN-007	50785143	53866536	28200
18	51788343	51880198	91855	Specific HPZHD	cqSCN-007	50785143	53866536	91855
18	52062531	52135179	72648	Specific HPZHD	cqSCN-007	50785143	53866536	72648
18	52141738	52374997	233259	Specific HPZHD	cqSCN-007	50785143	53866536	233259
18	52375004	52444070	69066	Specific HPZHD	cqSCN-007	50785143	53866536	69066
18	53494346	53561065	66719	Specific HPZHD	cqSCN-007	50785143	53866536	66719
18	53494346	53561065	66719	Specific HPZHD	SCN 37-2	53173086	56207474	66719
18	53494346	53561065	66719	Specific HPZHD	SCN 22-2	53192629	53905639	66719
18	53561728	53613083	51355	Specific HPZHD	cqSCN-007	50785143	53866536	51355
18	53561728	53613083	51355	Specific HPZHD	SCN 37-2	53173086	56207474	51355
18	53561728	53613083	51355	Specific HPZHD	SCN 22-2	53192629	53905639	51355
18	54647959	54743699	95740	Specific HPZHD	SCN 37-2	53173086	56207474	95740
18	55101432	55147569	46137	Specific HPZHD	SCN 37-2	53173086	56207474	46137
18	55947183	55967612	20429	Specific HPZHD	SCN 37-2	53173086	56207474	20429
18	55947183	55967612	20429	Specific HPZHD	SCN 29-3	55227914	57968533	20429
18	57140346	57179204	38858	Specific HPZHD	SCN 29-3	55227914	57968533	38858
18	57224727	57233313	8586	Specific HPZHD	SCN 29-3	55227914	57968533	8586
18	57257420	57338392	80972	Specific HPZHD	SCN 29-3	55227914	57968533	80972
18	57348379	57396377	47998	Specific HPZHD	SCN 29-3	55227914	57968533	47998
18	57522717	57700192	177475	Specific HPZHD	SCN 29-3	55227914	57968533	177475
18	57718973	57786402	67429	Specific HPZHD	SCN 29-3	55227914	57968533	67429
18	57912859	57987040	74181	Specific HPZHD	SCN 29-3	55227914	57968533	55674
19	45796141	45832324	36183	Specific HPZHD	SCN 45-5	45182458	47167396	36183
19	45796141	45832324	36183	Specific HPZHD	SCN 29-7	45182458	47378001	36183
19	47225028	47351170	126142	Specific PI437654	SCN 29-7	45182458	47378001	126142
20	36907843	36939852	32009	Specific HPZHD	SCN 34-2	36575544	40623814	32009
20	37241725	37282083	40358	Specific HPZHD	SCN 34-2	36575544	40623814	40358
20	37808832	37868796	59964	Common HPZHD and PI437654	SCN 34-2	36575544	40623814	59964
20	37951683	38019896	68213	Specific HPZHD	SCN 34-2	36575544	40623814	68213
20	38758338	38935431	177093	Specific PI437654	SCN 34-2	36575544	40623814	177093
20	39032280	39093755	61475	Specific HPZHD	SCN 34-2	36575544	40623814	61475
20	39219928	39237078	17150	Specific HPZHD	SCN 34-2	36575544	40623814	17150
20	39237078	39328724	91646	Common HPZHD and PI437654	SCN 34-2	36575544	40623814	91646
20	39328724	39329779	1055	Specific HPZHD	SCN 34-2	36575544	40623814	1055
20	39347074	39412310	65236	Specific PI437654	SCN 34-2	36575544	40623814	65236
20	39412952	39505464	92512	Specific HPZHD	SCN 34-2	36575544	40623814	92512
20	39594647	39624167	29520	Specific PI437654	SCN 34-2	36575544	40623814	29520
20	39624167	39690462	66295	Common HPZHD and PI437654	SCN 34-2	36575544	40623814	66295
20	39815842	39876515	60673	Specific PI437654	SCN 34-2	36575544	40623814	60673
20	39878467	40029672	151205	Specific PI437654	SCN 34-2	36575544	40623814	151205
20	40152922	40235770	82848	Specific HPZHD	SCN 34-2	36575544	40623814	82848
20	42344398	42482988	138590	Specific HPZHD	SCN 44-17	42426240	43097335	56748
20	42344398	42482988	138590	Specific HPZHD	SCN 43-6	42426240	45134969	56748
20	42344398	42482988	138590	Specific HPZHD	SCN 43-8	42426240	45134969	56748
20	45007064	45086758	79694	Specific HPZHD	SCN 43-6	42426240	45134969	79694
20	45007064	45086758	79694	Specific HPZHD	SCN 43-8	42426240	45134969	79694
20	45007064	45086758	79694	Specific HPZHD	SCN 44-8	43198876	47757190	79694
20	45007064	45086758	79694	Specific HPZHD	SCN 44-12	43198876	47757190	79694
20	45419470	45622867	203397	Specific HPZHD	SCN 44-8	43198876	47757190	203397
20	45419470	45622867	203397	Specific HPZHD	SCN 44-12	43198876	47757190	203397
qSCN 3-1, rhg2 and qSCN10 were obtained from recently published articles, and the rest of QTL from Soybase.
qSCN 3-1: doi.org/10.1016/j.cj.2020.08.003
rhg2: doi: 10.1270/jsbbs.20035
qSCN10: doi.org/10.1007/s00122-020-03736-4

## Sheet: Supplementary Table S10
Supplementary Table S10. Summary of peak SNPs associated with resistance to SCN race3 by GWAS.
SNP ID	Chromosome	Positiona	SNP typeb	P value	FDR(P)	R2	Reported QTL/genesc
1_11804481	1	11804481	C/G	3.4206e-07	0.00123994	6.325	SCN26-2
3_3621666	3	3621666	C/T	2.3299e-06	0.00661834	5.653	novel
4_25008500	4	25008500	C/T	1.525e-06	0.00460659	6.003	SCN51-2
5_30693678	5	30693678	C/T	1.5618e-07	0.000627194	7.169	novel
5_31501660	5	31501660	G/A	1.8098e-06	0.0053797	6.284	novel
5_38807470	5	38807470	C/T	2.2175e-06	0.00635636	6.427	novel
7_15970845	7	15970845	G/A	1.3395e-08	7.3353e-05	7.946	novel
7_19168663	7	19168663	C/T	1.7611e-07	0.000692963	7.29	novel
7_33926218	7	33926218	C/T	6.7537e-08	0.000304003	7.124	novel
7_36405143	7	36405143	C/T	2.5567e-13	1.45453e-08	13.013	RhgNSF(Glyma.07G195900)
8_7302969	8	7302969	G/A	1.0789e-06	0.00343117	5.95	SCN 33-2, SCN 36-1,SCN 36-2, cqSCN-002
8_8361148	8	8361148	C/G	2.1452e-13	1.27349e-08	12.825	GmSHMT08(Glyma.08G108900)
11_32997000	11	32997000	C/A	8.0924e-14	6.49956e-09	13.553	GmSNAP11(Glyma.11G234500)
12_993675	12	993675	C/T	1.0211e-06	0.00327532	5.888	novel
12_4607044	12	4607044	T/A	8.3211e-07	0.00275097	6.207	novel
15_8787807	15	8787807	C/T	3.5289e-06	0.0092898	5.625	novel
16_28823903	16	28823903	T/C	1.5051e-06	0.00455997	5.938	novel
18_1641643	18	1641643	G/A	1.3113e-16	5.37129e-10	16.978	GmSNAP18(Glyma.18G022500)
18_2697044	18	2697044	T/G	3.6221e-06	0.00948638	5.675	SCN3-2, SCN8-1
18_7758619	18	7758619	A/G	2.5496e-06	0.00714334	5.653	novel
18_9127647	18	9127647	G/A	3.2262e-06	0.00863161	5.522	novel
18_36108062	18	36108062	C/T	2.9115e-06	0.00795064	5.415	novel
18_50649886	18	50649886	T/A	2.7907e-07	0.0010392	6.722	cqSCN-007
aThe physical position of peak SNPs based on the reference genome Williams 82 a2.v1
bThe bold letters indicate resistant alleles.
cReported QTL/genes was obtained from Soybase and reported literature

[truncated: 7 more sheets: Supplementary Table S11, Supplementary Table S12, Supplementary Table S13, Supplementary Table S14, Supplementary Table S15, Supplementary Table S16, Supplementary Table S17]
